# Supplementary material for: USP7 regulates the ERK1/2 signaling pathway through deubiquitinating Raf-1 in lung adenocarcinoma
Source: Cell Death Dis. 2022 Aug 10;13(8):698. doi: 10.1038/s41419-022-05136-6 (PMC9365811; doi:10.1038/s41419-022-05136-6)
Supplement: Supplementary file 3 — Datasheet 1 [file 41419_2022_5136_MOESM3_ESM.xlsx]

## Sheet: PAEXXS motif
	Proteins having [P/A/E]-X-X-S motif
	#ID	DESC
	100526771	SMIM35, TMPRSS4-AS1; small integral membrane protein 35
	643862	SPDYE10P; speedy/RINGO cell cycle regulator family member E10, pseudogene
	642515	PRRT1B, DSPD2, IFITMD8; proline rich transmembrane protein 1B
	102725023	KIR2DS3; killer cell immunoglobulin-like receptor 2DS3-like
	102724788	proline dehydrogenase 1, mitochondrial
	112268355	killer cell immunoglobulin-like receptor 3DS1-like
	112268354	killer cell immunoglobulin-like receptor 2DL4-like
	109729126	FAM236C, FAM236D; family with sequence similarity 236 member C
	728419	USP17L30; ubiquitin specific peptidase 17 like family member 30
	728379	USP17L26; ubiquitin specific peptidase 17 like family member 26
	245927	DEFB113, DEFB-13; defensin beta 113
	29958	DMGDH, DMGDHD, ME2GLYDH; dimethylglycine dehydrogenase
	730087	ZNF726, ZNF92P3; zinc finger protein 726
	51326	ARL17A, ARF1P2, ARL17P1; ADP ribosylation factor like GTPase 17A
	110806299	ETDC; embryonic testis differentiation homolog C
	401447	USP17L1, USP17L1P; ubiquitin specific peptidase 17 like family member 1
	728373	USP17L25; ubiquitin specific peptidase 17 like family member 25
	79946	C10orf95; chromosome 10 open reading frame 95
	101928677	ETDA; embryonic testis differentiation homolog A
	102723971	lipocalin 1-like
	400736	PRAMEF13; PRAME family member 13
	728405	USP17L29; ubiquitin specific peptidase 17 like family member 29
	140453	MUC17, MUC-17, MUC-3, MUC3; mucin 17, cell surface associated
	728400	USP17L28; ubiquitin specific peptidase 17 like family member 28
	728393	USP17L27; ubiquitin specific peptidase 17 like family member 27
	729528	PRAMEF14; PRAME family member 14
	138652	PRSS47; serine protease 47
	389857	CENPVL1, CENPVP1, PRR6L1; centromere protein V like 1
	101929469	TEX52; testis expressed 52
	105378220	MARCOL; MARCO like
	2866	GPR42, FFAR1L, FFAR3L, GPR41L, GPR42P; G protein-coupled receptor 42
	390877	adenylate kinase isoenzyme 1-like
	245939	DEFB128, DEFB-28, DEFB28, hBD-28; defensin beta 128
	414325	DEFB103A, BD-3, DEFB-3, DEFB103, DEFB3, HBD3, HBP-3, HBP3; defensin beta 103A
	100996631	TCP11X1; t-complex 11 family, X-linked 1
	102723623	golgin subfamily A member 6-like protein 6
	504189	OR8U8; olfactory receptor family 8 subfamily U member 8
	391003	PRAMEF18; PRAME family member 18
	105370980	putative uncharacterized protein UNQ9370/PRO34162
	100101268	SPDYE12P; speedy/RINGO cell cycle regulator family member E12, pseudogene
	100996413	WAS/WASL-interacting protein family member 3-like
	504191	OR9G9, OR9G1; olfactory receptor family 9 subfamily G member 9
	100132202	golgin subfamily A member 6-like protein 22
	100129307	putative UPF0607 protein ENSP00000383144
	84322	C18orf12, HEIL1, HsT2508; chromosome 18 open reading frame 12
	105378979	growth/differentiation factor 3
	391322	D-dopachrome tautomerase-like
	93432	MGAM2; maltase-glucoamylase 2 (putative)
	389199	uncharacterized LOC389199
	100505767	SPDYE18; speedy/RINGO cell cycle regulator family member E18
	100996259	FAM106B; family with sequence similarity 106 member B
	441155	zinc finger CCCH-type domain-containing-like
	645177	uncharacterized LOC645177
	168448	CDC14C, CDC14B2, CDC14Bretro; cell division cycle 14C
	5540	NPY4R, NPY4-R, PP1, PPYR1, Y4; neuropeptide Y receptor Y4
	441251	SPDYE7P; speedy/RINGO cell cycle regulator family member E7, pseudogene
	645202	golgin A6 family-like
	110806279	SMIM28; small integral membrane protein 28
	100506144	TMEM35B, ZMYM6NB; transmembrane protein 35B
	81458	OR2T7, OR2T7P, OST723; olfactory receptor family 2 subfamily T member 7
	283375	SLC39A5, LZT-Hs7, MYP24, ZIP5; solute carrier family 39 member 5
	645836	USP17L3, USP17B, USP17F; ubiquitin specific peptidase 17 like family member 3
	202658	TRIM39-RPP21, TRIM39R; TRIM39-RPP21 readthrough
	100527978	TLCD4-RWDD3, TMEM56-RWDD3; TLCD4-RWDD3 readthrough
	107986096	MDFIC2; MyoD family inhibitor domain containing 2
	10618	TGOLN2, TGN38, TGN46, TGN48, TGN51, TTGN2, hTGN46, hTGN48, hTGN51; trans-golgi network protein 2
	345051	REELD1; reeler domain containing 1
	11098	PRSS23, SIG13, SPUVE, ZSIG13; serine protease 23
	146429	SLC22A31; solute carrier family 22 member 31
	100505989	SMIM31, LINC01207; small integral membrane protein 31
	157848	NKX6-3, NKX6.3; NK6 homeobox 3
	101928841	collagen alpha-1(II) chain-like
	80167	ABHD18, C4orf29; abhydrolase domain containing 18
	1474	CST6, ECTD15; cystatin E/M
	285973	ATG9B, APG9L2, NOS3AS, SONE; autophagy related 9B
	122665	RNASE8, RAE2; ribonuclease A family member 8
	128853	DUSP15, C20orf57, VHY; dual specificity phosphatase 15
	729978	NPIPB2; nuclear pore complex interacting protein family member B2
	110806297	FAM240B; family with sequence similarity 240 member B
	6039	RNASE6, RAD1, RNS6, RNasek6; ribonuclease A family member k6
	1296	COL8A2, FECD, FECD1, PPCD, PPCD2; collagen type VIII alpha 2 chain
	101410538	MMP24OS, MMP24-AS1; MMP24 opposite strand
	7436	VLDLR, CAMRQ1, CARMQ1, CHRMQ1, VLDL-R, VLDLRCH; very low density lipoprotein receptor
	5739	PTGIR, IP, PRIPR; prostaglandin I2 receptor
	158358	KIAA2026
	9635	CLCA2, CACC, CACC3, CLCRG2, CaCC-3; chloride channel accessory 2
	387723	C10orf143, LINC00959; chromosome 10 open reading frame 143
	130120	REG3G, LPPM429, PAP_IB, PAP-1B, PAP1B, PAPIB, REG_III, REG-III, UNQ429; regenerating family member 3 gamma
	7200	TRH, Pro-TRH, TRF; thyrotropin releasing hormone
	5639	PRRG2, PRGP2; proline rich and Gla domain 2
	79709	COLGALT1, BSVD3, ColGalT_1, GLT25D1; collagen beta(1-O)galactosyltransferase 1
	80329	ULBP1, N2DL-1, NKG2DL1, RAET1I; UL16 binding protein 1
	266977	ADGRF1, GPR110, KPG_012, PGR19, hGPCR36; adhesion G protein-coupled receptor F1
	26002	MOXD1, MOX, PRO5780, dJ248E1.1; monooxygenase DBH like 1
	29068	ZBTB44, BTBD15, HSPC063, ZNF851; zinc finger and BTB domain containing 44
	10139	ARFRP1, ARL18, ARP, Arp1; ADP ribosylation factor related protein 1
	55178	MRM3, RMTL1, RNMTL1; mitochondrial rRNA methyltransferase 3
	129293	TRABD2A, C2orf89, TIKI1; TraB domain containing 2A
	349667	RTN4RL2, NGRH1, NgR2; reticulon 4 receptor like 2
	56061	UBFD1, UBPH; ubiquitin family domain containing 1
	392133	OR10AC1, OR10AC1P; olfactory receptor family 10 subfamily AC member 1 (gene/pseudogene)
	104909134	CRHR1-IT1-CRHR1, MGC57346-CRHR1; LINC02210-CRHR1 readthrough
	441495	CENPVL2, CENPVP2; centromere protein V like 2
	26032	SUSD5; sushi domain containing 5
	101060684	NBPF26; NBPF member 26
	8455	ATRN, DPPT-L, MGCA; attractin
	140880	CST11, CST8L, CTES2, SC13, dJ322G13.6; cystatin 11
	65992	DDRGK1, C20orf116, SEMDSH, UFBP1, dJ1187M17.3; DDRGK domain containing 1
	10942	PRSS21, ESP-1, ESP1, TEST1, TESTISIN; serine protease 21
	29948	OSGIN1, BDGI, OKL38; oxidative stress induced growth inhibitor 1
	80022	MYO15B, MYO15BP; myosin XVB
	131544	CRYBG3, DKFZp667G2110, vlAKAP; crystallin beta-gamma domain containing 3
	388813	uncharacterized protein ENSP00000383407-like
	246181	AKR7L, AFAR3, AFB1-AR_3, AFB1-AR3, AKR7A4; aldo-keto reductase family 7 like (gene/pseudogene)
	962	CD48, BCM1, BLAST, BLAST1, MEM-102, SLAMF2, hCD48, mCD48; CD48 molecule
	51252	FAM178B; family with sequence similarity 178 member B
	196740	VSTM4, C10orf72; V-set and transmembrane domain containing 4
	27124	INPP5J, INPP5, PIB5PA, PIPP; inositol polyphosphate-5-phosphatase J
	6013	RLN1, H1, H1RLX, RLXH1, bA12D24.3.1, bA12D24.3.2; relaxin 1
	126075	CCDC159; coiled-coil domain containing 159
	100506374	EDDM13; epididymal protein 13
	4883	NPR3, ANP-C, ANPR-C, ANPRC, C5orf23, GUCY2B, NPR-C, NPRC; natriuretic peptide receptor 3
	163154	PRR22; proline rich 22
	23632	CA14, CAXiV; carbonic anhydrase 14
	220296	HEPACAM, GlialCAM, HEPN1, MLC2A, MLC2B; hepatic and glial cell adhesion molecule
	10267	RAMP1; receptor activity modifying protein 1
	5672	PSG4, PSBG-4, PSBG-9, PSG9; pregnancy specific beta-1-glycoprotein 4
	1135	CHRNA2; cholinergic receptor nicotinic alpha 2 subunit
	51337	THEM6, C8orf55, DSCD75; thioesterase superfamily member 6
	653166	OR1D4, OR17-30; olfactory receptor family 1 subfamily D member 4
	27190	IL17B, IL-17B, IL-20, NIRF, ZCYTO7; interleukin 17B
	401081	C3orf85; chromosome 3 open reading frame 85
	100132406	NBPF10, AB6, AG1, NBPF9; NBPF member 10
	112267881	killer cell immunoglobulin-like receptor 2DL1-like
	1306	COL15A1; collagen type XV alpha 1 chain
	57630	SH3RF1, POSH, RNF142, SH3MD2; SH3 domain containing ring finger 1
	27348	TOR1B, DQ1; torsin family 1 member B
	100423062	IGLL5, IGL, IGLV, VL-MAR; immunoglobulin lambda like polypeptide 5
	29984	RHOD, ARHD, RHOHP1, RHOM, Rho; ras homolog family member D
	647060	SPATA31A1, C9orf36, C9orf36A, FAM75A1, FAM75A2, SPATA31A2; SPATA31 subfamily A member 1
	10871	CD300C, CLM-6, CMRF-35, CMRF-35A, CMRF35, CMRF35-A1, CMRF35A, CMRF35A1, IGSF16, LIR; CD300c molecule
	285203	EOGT, AER61, AOS4, C3orf64, EOGT1; EGF domain specific O-linked N-acetylglucosamine transferase
	2921	CXCL3, CINC-2b, GRO3, GROg, MIP-2b, MIP2B, SCYB3; C-X-C motif chemokine ligand 3
	8209	GATD3A, C21orf33, ES1, GATD3, GT335, HES1, KNPH, KNPI; glutamine amidotransferase like class 1 domain containing 3A
	196743	PAOX, PAO; polyamine oxidase
	440955	TMEM89; transmembrane protein 89
	11199	ANXA10, ANX14; annexin A10
	926	CD8B, CD8B1, LEU2, LY3, LYT3, P37; CD8b molecule
	22993	HMGXB3, HMGX3, SMF; HMG-box containing 3
	100128908	LMLN2; leishmanolysin like peptidase 2
	284541	CYP4A22; cytochrome P450 family 4 subfamily A member 22
	341883	LRRC9; leucine rich repeat containing 9
	64405	CDH22, C20orf25, dJ998H6.1; cadherin 22
	256710	GLIPR1L1, ALKN2972, PRO7434; GLIPR1 like 1
	59084	ENPP5, NPP-5, NPP5; ectonucleotide pyrophosphatase/phosphodiesterase family member 5
	56776	FMN2; formin 2
	51069	MRPL2, CGI-22, MRP-L14, RPML14; mitochondrial ribosomal protein L2
	102723996	ICOS ligand
	111064647	CSNKA2IP; casein kinase 2 subunit alpha' interacting protein
	504180	DEFB105B, BD-5, DEFB-5; defensin beta 105B
	392509	ARL13A, ARL13, dJ341D10.2; ADP ribosylation factor like GTPase 13A
	692094	MSMP, PSMP; microseminoprotein, prostate associated
	81623	DEFB126, C20orf8, DEFB-26, DEFB26, HBD26, bA530N10.1, hBD-26; defensin beta 126
	2868	GRK4, GPRK2L, GPRK4, GRK4a, IT11; G protein-coupled receptor kinase 4
	3693	ITGB5; integrin subunit beta 5
	139420	PPP4R3C, FLFL3P, PPP4R3CP, SMEK3P, smk1; protein phosphatase 4 regulatory subunit 3C
	401124	DTHD1; death domain containing 1
	387763	C11orf96, AG2; chromosome 11 open reading frame 96
	80028	FBXL18, Fbl18; F-box and leucine rich repeat protein 18
	1208	CLPS; colipase
	56920	SEMA3G, sem2; semaphorin 3G
	8822	FGF17, FGF-13, FGF-17, HH20; fibroblast growth factor 17
	54929	TMEM161A, AROS-29, AROS29; transmembrane protein 161A
	51293	CD320, 8D6, 8D6A, TCBLR, TCN2R; CD320 molecule
	10720	UGT2B11; UDP glucuronosyltransferase family 2 member B11
	51642	MRPL48, CGI-118, HSPC290, L48MT, MRP-L48; mitochondrial ribosomal protein L48
	2327	FMO2, FMO1B1; flavin containing dimethylaniline monoxygenase 2
	2310	FOXO3B, FKHRL1P1, ZNF286C; forkhead box O3B
	116444	GRIN3B, GluN3B, NR3B; glutamate ionotropic receptor NMDA type subunit 3B
	219743	TYSND1, NET41; trypsin like peroxisomal matrix peptidase 1
	113523638	SMIM41; small integral membrane protein 41
	245909	DEFB106A, BD-6, DEFB-6, DEFB106; defensin beta 106A
	23225	NUP210, GP210, POM210; nucleoporin 210
	114118903	ARHGAP11A-SCG5; ARHGAP11A-SCG5 readthrough
	158511	CSAG1, CSAGE, CT24.1; chondrosarcoma associated gene 1
	51106	TFB1M, CGI-75, CGI75, mtTFB, mtTFB1; transcription factor B1, mitochondrial
	54145	H2BS1, H2B/s, H2BFS; H2B.S histone 1
	171222	UBE2L5, UBCH7N2, UBE2L5P; ubiquitin conjugating enzyme E2 L5
	7365	UGT2B10, UDPGT2B10; UDP glucuronosyltransferase family 2 member B10
	153743	PPP1R2B, PPP1R2P3; PPP1R2 family member B
	3910	LAMA4, CMD1JJ, LAMA3, LAMA4*-1; laminin subunit alpha 4
	140706	CCM2L, C20orf160, dJ310O13.5; CCM2 like scaffold protein
	27342	RABGEF1, RABEX5, RAP1, rabex-5; RAB guanine nucleotide exchange factor 1
	107984640	LBHD2; LBH domain containing 2
	927	CD8B2, CD8BP; CD8b2 molecule
	117159	DCD, AIDD, DCD-1, DSEP, HCAP, PIF; dermcidin
	105376230	TEX53; testis expressed 53
	84658	ADGRE3, EMR3; adhesion G protein-coupled receptor E3
	80316	PPP1R2C, I-4, PPP1R2P9; PPP1R2C family member C
	389332	SMIM32; small integral membrane protein 32
	9856	AAVR, DYLX2, DYX2, NMIG; KIAA0319
	284417	TMEM150B, DRAM3, TMEM224, TTN2; transmembrane protein 150B
	340602	EZHIP, CATACOMB, CXorf67, KIP75; EZH inhibitory protein
	2912	GRM2, GLUR2, GPRC1B, MGLUR2, mGlu2; glutamate metabotropic receptor 2
	64693	CTAGE1, CT21.1, CT21.2, CTAGE, CTAGE-1, CTAGE-2; cutaneous T cell lymphoma-associated antigen 1
	255411	TEX49, LINC00935; testis expressed 49
	1775	DNASE1L2, DNAS1L2; deoxyribonuclease 1 like 2
	9560	CCL4L2, AT744.2, CCL4L, SCYA4L, SCYQ4L2; C-C motif chemokine ligand 4 like 2
	29951	PDZRN4, LNX4, SAMCAP3L; PDZ domain containing ring finger 4
	7620	ZNF69, Cos5, hZNF3; zinc finger protein 69
	2186	BPTF, FAC1, FALZ, NEDDFL, NURF301; bromodomain PHD finger transcription factor
	23305	ACSL6, ACS2, FACL6, LACS_6, LACS2, LACS5; acyl-CoA synthetase long chain family member 6
	100529097	RPL36A-HNRNPH2; RPL36A-HNRNPH2 readthrough
	158056	MAMDC4, AEGP, EDTB; MAM domain containing 4
	101929926	TEX51; testis expressed 51
	147685	C19orf18; chromosome 19 open reading frame 18
	56245	C21orf62, B37, C21orf120, PRED81; chromosome 21 open reading frame 62
	117	ADCYAP1R1, PAC1, PAC1R, PACAPR, PACAPRI; ADCYAP receptor type I
	54996	MTARC2, MARC2, MOSC2; mitochondrial amidoxime reducing component 2
	2044	EPHA5, CEK7, EHK-1, EHK1, EK7, HEK7, TYRO4; EPH receptor A5
	84899	TMTC4; transmembrane O-mannosyltransferase targeting cadherins 4
	55350	VNN3, HSA238982; vanin 3
	552891	DNAJC25-GNG10; DNAJC25-GNG10 readthrough
	5791	PTPRE, HPTPE, PTPE, R-PTP-EPSILON; protein tyrosine phosphatase receptor type E
	654364	NME1-NME2, NM23-LV, NMELV; NME1-NME2 readthrough
	110117499	P3R3URF-PIK3R3, LOC110117498-PIK3R3; P3R3URF-PIK3R3 readthrough
	100526740	ATP5MF-PTCD1, ATP5J2-PTCD1; ATP5MF-PTCD1 readthrough
	105378696	TMEM275; transmembrane protein 275
	114798	SLITRK1, LRRC12, TTM; SLIT and NTRK like family member 1
	728392	uncharacterized LOC728392
	100529241	HSPE1-MOB4, HSPE1-PHOCN; HSPE1-MOB4 readthrough
	51585	PCF11; PCF11 cleavage and polyadenylation factor subunit
	23255	MTCL1, CCDC165, KIAA0802, SOGA2; microtubule crosslinking factor 1
	9369	NRXN3, C14orf60; neurexin 3
	11012	KLK11, PRSS20, TLSP; kallikrein related peptidase 11
	100526772	STIMATE-MUSTN1, TMEM110-MUSTN1; STIMATE-MUSTN1 readthrough
	111188157	LYNX1-SLURP2; LYNX1-SLURP2 readthrough
	100528017	SAA2-SAA4; SAA2-SAA4 readthrough
	255057	CBARP, BARP, C19orf26, DOS; CACN subunit beta associated regulatory protein
	100534592	URGCP-MRPS24; URGCP-MRPS24 readthrough
	100506127	GVQW3; GVQW motif containing 3
	23091	ZC3H13, KIAA0853, Xio; zinc finger CCCH-type containing 13
	100527943	TGIF2-RAB5IF, TGIF2-C20orf24; TGIF2-RAB5IF readthrough
	56477	CCL28, CCK1, MEC, SCYA28; C-C motif chemokine ligand 28
	407977	TNFSF12-TNFSF13, TWE-PRIL; TNFSF12-TNFSF13 readthrough
	349136	WDR86; WD repeat domain 86
	100419008	PRR20G; proline rich 20G
	10675	CSPG5, NGC; chondroitin sulfate proteoglycan 5
	54991	C1orf159; chromosome 1 open reading frame 159
	107303344	SETDB2-PHF11; SETDB2-PHF11 readthrough
	107983987	SMIM34B; small integral membrane protein 34B
	25774	GSTT4, GSTTP1, HS322B1A; glutathione S-transferase theta 4
	100874261	CCDC200, LINC00854, TMEM106A-AS1; coiled-coil domain containing 200
	100533467	BIVM-ERCC5, ERCC5-202; BIVM-ERCC5 readthrough
	644145	EXOC1L; exocyst complex component 1 like
	115253422	DUS4L-BCAP29; DUS4L-BCAP29 readthrough
	115072896	SLCO1B3-SLCO1B7, LST-3TM12, OATP1B3-1B7; SLCO1B3-SLCO1B7 readthrough
	91646	TDRD12, ECAT8; tudor domain containing 12
	652991	SKOR2, CH18515, CORL2, FUSSEL18; SKI family transcriptional corepressor 2
	55113	XKR8, XRG8, hXkr8; XK related 8
	667	DST, BP240, BPA, BPAG1, CATX-15, CATX15, D6S1101, DMH, DT, EBSB2, HSAN6, MACF2; dystonin
	2880	GPX5, EGLP, GPx-5, GSHPx-5, HEL-S-75p; glutathione peroxidase 5
	106865373	GET1-SH3BGR, WRB-SH3BGR; GET1-SH3BGR readthrough
	347051	SLC10A5, P5; solute carrier family 10 member 5
	106707243	PRH1-TAS2R14; PRH1-TAS2R14 readthrough
	110091775	CFAP298-TCP10L, C21orf59-TCP10L, C21orf77, LINC00846; CFAP298-TCP10L readthrough
	339398	LINGO4, DAAT9248, LRRN6D, PRO34002; leucine rich repeat and Ig domain containing 4
	107080644	CNPY3-GNMT; CNPY3-GNMT readthrough
	100526760	ABHD14A-ACY1; ABHD14A-ACY1 readthrough
	2165	F13B, FXIIIB; coagulation factor XIII B chain
	171558	PTCRA, PT-ALPHA, PTA; pre T cell antigen receptor alpha
	100509620	putative aquaporin-7-like protein 3
	728130	NUTM2D, FAM22D; NUT family member 2D
	8681	JMJD7-PLA2G4B, HsT16992, cPLA2-beta; JMJD7-PLA2G4B readthrough
	100996521	CTXND2; cortexin domain containing 2
	387522	PEDS1-UBE2V1, CROC-1B, CROC1B, KUA-UEV, TMEM189-UBE2V1; PEDS1-UBE2V1 readthrough
	114483834	ABCF2-H2BE1; ABCF2-H2BE1 readthrough
	107986818	FAM237B; family with sequence similarity 237 member B
	100132565	GOLGA8F; golgin A8 family member F
	404734	ANKHD1-EIF4EBP3, MASK-BP3, MASK-BP3ARF; ANKHD1-EIF4EBP3 readthrough
	3249	HPN, TMPRSS1; hepsin
	637	BID, FP497; BH3 interacting domain death agonist
	100527949	GIMAP1-GIMAP5; GIMAP1-GIMAP5 readthrough
	100526737	RBM14-RBM4, COAZ, PSP2, RBM14, SIP; RBM14-RBM4 readthrough
	344807	CD200R1L, CD200R2, CD200RLa; CD200 receptor 1 like
	728537	C2orf92, LINC01125; chromosome 2 open reading frame 92
	389831	uncharacterized LOC389831
	102725191	uncharacterized LOC102725191
	100885850	PTGES3L-AARSD1; PTGES3L-AARSD1 readthrough
	100529240	ZNF816-ZNF321P, ZNF816-ZNF321; ZNF816-ZNF321P readthrough
	84293	PRXL2A, Adrx, C10orf58, FAM213A, PAMM; peroxiredoxin like 2A
	730098	uncharacterized LOC730098
	553158	PRR5-ARHGAP8; PRR5-ARHGAP8 readthrough
	101059915	chromosome X open reading frame 49-like
	3134	HLA-F, CDA12, HLA-5.4, HLA-CDA12, HLAF; major histocompatibility complex, class I, F
	100529239	RPS10-NUDT3; RPS10-NUDT3 readthrough
	100505841	zinc finger protein 474-like
	728841	NBPF8, NBPF8P; NBPF member 8
	100528064	NEDD8-MDP1; NEDD8-MDP1 readthrough
	101928764	coiled-coil domain-containing protein 144B
	284739	C20orf204, LINC00176, NCRNA00176, PRR17; chromosome 20 open reading frame 204
	2550	GABBR1, GABABR1, GABBR1-3, GB1, GPRC3A; gamma-aminobutyric acid type B receptor subunit 1
	2255	FGF10; fibroblast growth factor 10
	9628	RGS6, GAP, HA117, S914; regulator of G protein signaling 6
	80763	SPX, C12orf39; spexin hormone
	200958	MUC20, MUC-20; mucin 20, cell surface associated
	57502	NLGN4X, ASPGX2, AUTSX2, HLNX, HNL4X, NLGN4; neuroligin 4 X-linked
	23203	PMPCA, Alpha-MPP, CLA1, CPD3, INPP5E, MAS2, P-55, SCAR2; peptidase, mitochondrial processing subunit alpha
	23022	PALLD, CGI-151, CGI151, MYN, PNCA1, SIH002; palladin, cytoskeletal associated protein
	6414	SELENOP, SELP, SEPP, SEPP1, SeP; selenoprotein P
	25879	DCAF13, GM83, HSPC064, Sof1, WDSOF1; DDB1 and CUL4 associated factor 13
	5068	REG3A, HIP, HIP/PAP, INGAP, PAP, PAP-H, PAP1, PBCGF, REG-III, REG3; regenerating family member 3 alpha
	7432	VIP, PHM27; vasoactive intestinal peptide
	942	CD86, B7-2, B7.2, B70, CD28LG2, LAB72; CD86 molecule
	151647	TAFA4, FAM19A4, TAFA-4; TAFA chemokine like family member 4
	2576	GAGE4, CT4.4; G antigen 4
	442179	OR1F12, OR1F12P, OR1F12Q, OR6-12, hs6M1-35P; olfactory receptor family 1 subfamily F member 12
	100287520	GLYATL1B, GLYATL1P3; glycine-N-acyltransferase like 1B
	5173	PDYN, ADCA, PENKB, SCA23; prodynorphin
	403257	OR4C45; olfactory receptor family 4 subfamily C member 45 (gene/pseudogene)
	84659	RNASE7, RAE1; ribonuclease A family member 7
	400709	SIGLEC16, SIGLECP16, Siglec-P16; sialic acid binding Ig like lectin 16
	283450	HECTD4, C12ord51, C12orf51, HEEL, POTAGE; HECT domain E3 ubiquitin protein ligase 4
	6237	RRAS, R-Ras; RAS related
	388428	PVALEF, AATK-AS1; parvalbumin like EF-hand containing
	550643	NBDY, LINC01420, NoBody; negative regulator of P-body association
	256369	CCDC197, C14orf48, LINC00521, c14_5713; coiled-coil domain containing 197
	200504	GKN2, BRICD1B, GDDR, PRO813, TFIZ1, VLTI465; gastrokine 2
	57190	SELENON, CFTD, MDRS1, RSMD1, RSS, SELN, SEPN1; selenoprotein N
	10761	PLAC1, CT92, OOSP2B, OOSP2L; placenta enriched 1
	720	C4A, C4, C4A2, C4A3, C4A4, C4A6, C4AD, C4S, CO4, CPAMD2, RG; complement C4A (Rodgers blood group)
	84219	WDR24, C16orf21, JFP7; WD repeat domain 24
	112577592	uncharacterized LOC112577592
	114841035	Uncharacterized protein LOC114841035
	110599563	LY6G6F-LY6G6D, G6F-LY6G6D, MEGT-1, MEGT1; LY6G6F-LY6G6D readthrough
	100507527	THEG5; testis highly expressed protein 5
	388524	RPSAP58, RPSA_30_1642; ribosomal protein SA pseudogene 58
	100289255	TMEM238L, FORCP, LINC00675; transmembrane protein 238 like
	101927655	ZASP; ZO-2 associated speckle protein
	1690	COCH, COCH-5B2, COCH5B2, DFNA9, DFNB110, DFNA31; cochlin
	84074	QRICH2, SPGF35; glutamine rich 2
	286436	H2BW2, H2BFM, H2BM; H2B.W histone 2
	90625	ERVH48-1, C21orf105, NDUFV3-AS1, SUPYN; endogenous retrovirus group 48 member 1
	102724265	uncharacterized LOC102724265
	23011	RAB21; RAB21, member RAS oncogene family
	7059	THBS3, TSP3; thrombospondin 3
	7385	UQCRC2, MC3DN5, QCR2, UQCR2; ubiquinol-cytochrome c reductase core protein 2
	11006	LILRB4, CD85K, ILT-3, ILT3, LIR-5, LIR5; leukocyte immunoglobulin like receptor B4
	79465	ULBP3, N2DL-3, NKG2DL3, RAET1N; UL16 binding protein 3
	64215	DNAJC1, DNAJL1, ERdj1, HTJ1, MTJ1; DnaJ heat shock protein family (Hsp40) member C1
	8766	RAB11A, YL8; RAB11A, member RAS oncogene family
	2531	KDSR, DHSR, EKVP4, FVT1, SDR35C1; 3-ketodihydrosphingosine reductase
	4942	OAT, GACR, HOGA, OATASE, OKT; ornithine aminotransferase
	5538	PPT1, CLN1, INCL, PPT; palmitoyl-protein thioesterase 1
	4043	LRPAP1, A2MRAP, A2RAP, HBP44, MRAP, MYP23, RAP, alpha-2-MRAP; LDL receptor related protein associated protein 1
	26284	ERAL1, CEGA, ERA, ERA-W, ERAL1A, ERAL1B, H-ERA, HERA-A, HERA-B, PRLTS6; Era like 12S mitochondrial rRNA chaperone 1
	56	ACRV1, D11S4365, SP-10, SPACA2; acrosomal vesicle protein 1
	22865	SLITRK3; SLIT and NTRK like family member 3
	149708	WFDC5, PRG5, WAP1, dJ211D12.5; WAP four-disulfide core domain 5
	79482	OR5AL1, OR5AL1P; olfactory receptor family 5 subfamily AL member 1 (gene/pseudogene)
	107984345	SMIM38; small integral membrane protein 38
	1395	CRHR2, CRF-RB, CRF2, CRFR2, HM-CRF; corticotropin releasing hormone receptor 2
	8321	FZD1; frizzled class receptor 1
	6364	CCL20, CKb4, Exodus, LARC, MIP-3-alpha, MIP-3a, MIP3A, SCYA20, ST38; C-C motif chemokine ligand 20
	55894	DEFB103B, BD-3, DEFB-3, DEFB103, DEFB3, HBD-3, HBD3, HBP-3, HBP3; defensin beta 103B
	3805	KIR2DL4, CD158D, G9P, KIR-103AS, KIR-2DL4, KIR103, KIR103AS; killer cell immunoglobulin like receptor, two Ig domains and long cytoplasmic tail 4
	683	BST1, CD157; bone marrow stromal cell antigen 1
	284217	LAMA1, LAMA, PTBHS, S-LAM-alpha; laminin subunit alpha 1
	7434	VIPR2, C16DUPq36.3, DUP7q36.3, PACAP-R-3, PACAP-R3, VIP-R-2, VPAC2, VPAC2R, VPCAP2R; vasoactive intestinal peptide receptor 2
	3554	IL1R1, CD121A, D2S1473, IL-1R-alpha, IL1R, IL1RA, P80; interleukin 1 receptor type 1
	200205	IBA57, C1orf69, MMDS3, SPG74; iron-sulfur cluster assembly factor IBA57
	23272	TASOR, C3orf63, FAM208A, RAP140, TASOR1, se89-1; transcription activation suppressor
	3816	KLK1, KLKR, Klk6, hK1; kallikrein 1
	51365	PLA1A, PS-PLA1, PSPLA1; phospholipase A1 member A
	100129094	BTNL10, BTN4, BUTR1; butyrophilin like 10
	10695	CNPY3, CAG4A, DEE60, EIEE60, ERDA5, PRAT4A, TNRC5; canopy FGF signaling regulator 3
	26584	DUX1; double homeobox 1
	100288142	NBPF20; NBPF member 20
	259291	TAS2R45, GPR59, T2R45, ZG24P; taste 2 receptor member 45
	105378952	KLF18; Kruppel like factor 18
	105371346	CPHXL, CPHXL1; cytoplasmic polyadenylated homeobox like
	100131107	putative UPF0607 protein ENSP00000383783
	1579	CYP4A11, CP4Y, CYP4A2, CYP4AII, CYPIVA11; cytochrome P450 family 4 subfamily A member 11
	57055	DAZ2, pDP1678; deleted in azoospermia 2
	642819	ZNF487, KRBO1, ZNF487P; zinc finger protein 487
	101928991	CCDC92B; coiled-coil domain containing 92B
	390077	OR52N2, OR11-57; olfactory receptor family 52 subfamily N member 2
	647286	RD3L, TDRD9-AS1, TDRD9AS1; RD3 like
	101060321	TBC1D3G, TBC1D3C, TBC1D3D; TBC1 domain family member 3G
	339500	ZNF678; zinc finger protein 678
	55859	BEX1, BEX2, HBEX2, HGR74-h; brain expressed X-linked 1
	11170	FAM107A, DRR1, TU3A; family with sequence similarity 107 member A
	90673	PPP1R3E; protein phosphatase 1 regulatory subunit 3E
	253314	EIF4E1B; eukaryotic translation initiation factor 4E family member 1B
	100129271	C1orf68, LEP7, XP32; chromosome 1 open reading frame 68
	140947	DCANP1, C5orf20, DCNP1; dendritic cell associated nuclear protein
	162517	FBXO39, CT144, FBOX39, Fbx39; F-box protein 39
	644054	FAM25C, bA164N7.4; family with sequence similarity 25 member C
	257236	CCDC96; coiled-coil domain containing 96
	26521	TIMM8B, DDP2, TIM8B; translocase of inner mitochondrial membrane 8 homolog B
	390259	BSX, BSX1; brain specific homeobox
	79768	KATNBL1, C15orf29; katanin regulatory subunit B1 like 1
	5671	PSG3; pregnancy specific beta-1-glycoprotein 3
	80003	PCNX2, PCNXL2; pecanex 2
	57830	KRTAP5-8, KRTAP5-2, KRTAP5.8, UHSKerB; keratin associated protein 5-8
	60437	CDH26, VR20; cadherin 26
	6837	MED22, MED24, SRB6, SURF5, surf-5; mediator complex subunit 22
	84775	ZNF607; zinc finger protein 607
	158747	MOSPD2; motile sperm domain containing 2
	339229	OXLD1, C17orf90; oxidoreductase like domain containing 1
	54793	KCTD9, BTBD27; potassium channel tetramerization domain containing 9
	348378	SHISAL2A, FAM159A, PRO7171, WWLS2783; shisa like 2A
	147657	ZNF480; zinc finger protein 480
	79145	CHCHD7, COX23; coiled-coil-helix-coiled-coil-helix domain containing 7
	29035	C16orf72, PRO0149; chromosome 16 open reading frame 72
	7762	ZNF215, BAZ-2, BAZ2, ZKSCAN11, ZSCAN43; zinc finger protein 215
	169841	ZNF169; zinc finger protein 169
	9969	MED13, ARC250, DRIP250, HSPC221, MRD61, THRAP1, TRAP240; mediator complex subunit 13
	574414	PRR9; proline rich 9
	55024	BANK1, BANK; B cell scaffold protein with ankyrin repeats 1
	129852	C2orf73; chromosome 2 open reading frame 73
	64225	ATL2, ARL3IP2, ARL6IP2, aip-2, atlastin2; atlastin GTPase 2
	342527	SMTNL2; smoothelin like 2
	148254	ZNF555; zinc finger protein 555
	11019	LIAS, HGCLAS, HUSSY-01, LAS, LIP1, LS, PDHLD; lipoic acid synthetase
	79735	TBC1D17; TBC1 domain family member 17
	51175	TUBE1, TUBE, dJ142L7.2; tubulin epsilon 1
	645745	MT1HL1, MT1P2; metallothionein 1H like 1
	57636	ARHGAP23; Rho GTPase activating protein 23
	220441	RNF152; ring finger protein 152
	283248	RCOR2; REST corepressor 2
	22884	WDR37, NOCGUS; WD repeat domain 37
	115509	ZNF689, TIPUH1; zinc finger protein 689
	25926	NOL11; nucleolar protein 11
	6811	STX5, SED5, STX5A; syntaxin 5
	155435	RBM33, PRR8; RNA binding motif protein 33
	7349	UCN, UI, UROC; urocortin
	196441	ZFC3H1, CCDC131, CSRC2, PSRC2; zinc finger C3H1-type containing
	643641	ZNF862; zinc finger protein 862
	339976	TRIML1, RNF209; tripartite motif family like 1
	8467	SMARCA5, ISWI, SNF2H, WCRF135, hISWI, hSNF2H; SWI/SNF related, matrix associated, actin dependent regulator of chromatin, subfamily a, member 5
	145407	ARMH4, C14orf37, UT2, c14_5376; armadillo like helical domain containing 4
	84125	LRRIQ1; leucine rich repeats and IQ motif containing 1
	5362	PLXNA2, OCT, PLXN2; plexin A2
	389812	LCN15, PRO6093, UNQ2541; lipocalin 15
	414332	LCN10; lipocalin 10
	4993	OR2C1, OLFmf3, OR2C2P; olfactory receptor family 2 subfamily C member 1
	100130613	PRR32, CXorf64; proline rich 32
	26000	TBC1D10B, EPI64B, FP2461; TBC1 domain family member 10B
	441376	AARD, C8orf85; alanine and arginine rich domain containing protein
	85417	CCNB3; cyclin B3
	102724159	periodic tryptophan protein 2 homolog
	388646	GBP7, GBP4L; guanylate binding protein 7
	130132	RFTN2, C2orf11, Raftlin-2; raftlin family member 2
	57408	LRTM1, HT017; leucine rich repeats and transmembrane domains 1
	151126	ZNF385B, ZNF533; zinc finger protein 385B
	284486	THEM5, ACOT15; thioesterase superfamily member 5
	3336	HSPE1, CPN10, EPF, GROES, HSP10; heat shock protein family E (Hsp10) member 1
	64359	NXN, NRX, RRS2, TRG-4; nucleoredoxin
	541565	C8orf58; chromosome 8 open reading frame 58
	196264	MPZL3; myelin protein zero like 3
	84945	ABHD13, BEM46L1, C13orf6, bA153I24.2; abhydrolase domain containing 13
	124401	ANKS3; ankyrin repeat and sterile alpha motif domain containing 3
	55829	SELENOS, AD-015, ADO15, SBBI8, SELS, SEPS1, VIMP; selenoprotein S
	387748	OR56B1, OR11-65, OR56B1P; olfactory receptor family 56 subfamily B member 1
	10917	BTNL3, BTN9.1, BTNLR; butyrophilin like 3
	116328	C8orf34, VEST-1, VEST1; chromosome 8 open reading frame 34
	56666	PANX2, PX2, hPANX2; pannexin 2
	55337	SHFL, C19orf66, IRAV, RyDEN, SFL; shiftless antiviral inhibitor of ribosomal frameshifting
	115749	C12orf56; chromosome 12 open reading frame 56
	746	TMEM258, C11orf10, Kud, Kuduk; transmembrane protein 258
	149233	IL23R; interleukin 23 receptor
	219931	TPCN2, SHEP10, TPC2; two pore segment channel 2
	101928603	ARMH2, C6orf229; armadillo like helical domain containing 2
	79722	ANKRD55; ankyrin repeat domain 55
	90987	ZNF251; zinc finger protein 251
	341880	SLC35F4, C14orf36, c14_5373; solute carrier family 35 member F4
	654254	ZNF732; zinc finger protein 732
	133022	TRAM1L1; translocation associated membrane protein 1 like 1
	57577	CCDC191, KIAA1407; coiled-coil domain containing 191
	7626	ZNF75D, D8C6, ZKSCAN24, ZNF75, ZNF82, ZSCAN28; zinc finger protein 75D
	340307	CTAGE6, CTAGE6P; CTAGE family member 6
	128387	TATDN3; TatD DNase domain containing 3
	64064	OXCT2, FKSG25, SCOTT; 3-oxoacid CoA-transferase 2
	92092	ZC3HAV1L, C7orf39; zinc finger CCCH-type containing, antiviral 1 like
	23546	SYNGR4; synaptogyrin 4
	58524	DMRT3, DMRTA3; doublesex and mab-3 related transcription factor 3
	140691	TRIM69, HSD-34, HSD34, RNF36, Trif; tripartite motif containing 69
	54454	ATAD2B; ATPase family AAA domain containing 2B
	10741	RBBP9, BOG, RBBP10; RB binding protein 9, serine hydrolase
	338645	LUZP2, KFSP2566, PRO6246; leucine zipper protein 2
	142685	ASB15; ankyrin repeat and SOCS box containing 15
	100505502	putative UPF0607 protein FLJ37424
	80045	GPR157; G protein-coupled receptor 157
	353134	LCE1D, LEP4; late cornified envelope 1D
	147409	DSG4, CDGF13, CDHF13, HYPT6, LAH; desmoglein 4
	55328	RNLS, C10orf59, RENALASE; renalase, FAD dependent amine oxidase
	11074	TRIM31, C6orf13, HCG1, HCGI, RNF; tripartite motif containing 31
	440050	KRTAP5-7, KRTAP5-3, KRTAP5.7; keratin associated protein 5-7
	55780	ERMARD, C6orf70, PVNH6, dJ266L20.3; ER membrane associated RNA degradation
	79159	NOL12, Nop25, dJ37E16.7; nucleolar protein 12
	219670	ENKUR, C10orf63, CFAP106; enkurin, TRPC channel interacting protein
	23052	ENDOD1; endonuclease domain containing 1
	63934	ZNF667, MIPU1; zinc finger protein 667
	84970	C1orf94; chromosome 1 open reading frame 94
	102723713	TP53TG3, TP53TG3A, TP53TG3B, TP53TG3C, TP53TG3D, TP53TG3E, TP53TG3F; TP53-target gene 3 protein
	124602	KIF19, KIF19A; kinesin family member 19
	60487	TRMT11, C6orf75, MDS024, TRM11, TRMT11-1; tRNA methyltransferase 11 homolog
	113174	SAAL1, SPACIA1; serum amyloid A like 1
	610	HCN2, BCNG-2, BCNG2, HAC-1; hyperpolarization activated cyclic nucleotide gated potassium and sodium channel 2
	346288	SEPTIN14, SEPT14; septin 14
	440515	ZNF506; zinc finger protein 506
	414157	C10orf62, bA548K23.1; chromosome 10 open reading frame 62
	9745	ZNF536; zinc finger protein 536
	164284	APCDD1L; APC down-regulated 1 like
	105372280	GNG14; G protein subunit gamma 14
	55691	FRMD4A, CCAFCA, FRMD4, bA295P9.4; FERM domain containing 4A
	79943	ZNF696; zinc finger protein 696
	51725	FBXO40, FBX40; F-box protein 40
	51149	MRNIP, C5orf45; MRN complex interacting protein
	386676	KRTAP10-9, KAP10.9, KAP18.9, KRTAP18-9; keratin associated protein 10-9
	55344	PLCXD1, LL0XNC01-136G2.1; phosphatidylinositol specific phospholipase C X domain containing 1
	10023	FRAT1; FRAT regulator of WNT signaling pathway 1
	6867	TACC1, Ga55; transforming acidic coiled-coil containing protein 1
	6388	SDF2; stromal cell derived factor 2
	92170	MTG1, GTP, GTPBP7; mitochondrial ribosome associated GTPase 1
	255275	MYADML2; myeloid associated differentiation marker like 2
	100507421	TMEM178B; transmembrane protein 178B
	55152	DALRD3, DEE86, EIEE86; DALR anticodon binding domain containing 3
	7574	ZNF26, HEL-179, KOX20; zinc finger protein 26
	84077	C3orf20; chromosome 3 open reading frame 20
	51390	AIG1, AIG-1, dJ95L4.1; androgen induced 1
	9083	BPY2, BPY2A, VCY2, VCY2A; basic charge Y-linked 2
	7164	TPD52L1, D53, TPD53; TPD52 like 1
	49860	CRNN, C1orf10, DRC1, PDRC1, SEP53; cornulin
	115353	LRRC42, dJ167A19.4; leucine rich repeat containing 42
	196394	AMN1; antagonist of mitotic exit network 1 homolog
	57687	VAT1L; vesicle amine transport 1 like
	164127	CCDC185, C1orf65; coiled-coil domain containing 185
	57495	NWD2, KIAA1239; NACHT and WD repeat domain containing 2
	286527	TMSB15B, TMSB15A, TMSL8, TMSNB, Tbeta15b; thymosin beta 15B
	92181	UBTD2, DCUBP; ubiquitin domain containing 2
	26017	FAM32A, OTAG-12, OTAG12; family with sequence similarity 32 member A
	79896	THNSL1, TSH1; threonine synthase like 1
	5912	RAP2B; RAP2B, member of RAS oncogene family
	347365	ITIH6, ITIH5L, UNQ6369, dJ14O9.1; inter-alpha-trypsin inhibitor heavy chain family member 6
	1990	CELA1, ELA1; chymotrypsin like elastase 1
	4542	MYO1F; myosin IF
	339230	CCDC137, RaRF; coiled-coil domain containing 137
	55659	ZNF416; zinc finger protein 416
	54432	YIPF1, DJ167A19.1, FinGER1; Yip1 domain family member 1
	65264	UBE2Z, HOYS7, USE1; ubiquitin conjugating enzyme E2 Z
	10880	ACTL7B, Tact1; actin like 7B
	284382	ACTL9, HSD21; actin like 9
	253190	SERHL2, dJ222E13.1; serine hydrolase like 2
	79932	KIAA0319L, AAVR, AAVRL; KIAA0319 like
	219965	OR5B17, OR11-237, OR5B20P; olfactory receptor family 5 subfamily B member 17
	340156	MYLK4, SgK085; myosin light chain kinase family member 4
	57864	SLC46A2, Ly110, TSCOT; solute carrier family 46 member 2
	140886	PABPC5, PABP5; poly(A) binding protein cytoplasmic 5
	56892	TCIM, C8orf4, TC-1, TC1; transcriptional and immune response regulator
	100996939	PYURF, PREY; PIGY upstream reading frame
	152206	CCDC13; coiled-coil domain containing 13
	64925	CCDC71; coiled-coil domain containing 71
	1826	DSCAM, CHD2, CHD2-42, CHD2-52; DS cell adhesion molecule
	10966	RAB40B, RAR, SEC4L; RAB40B, member RAS oncogene family
	127428	TCEANC2, C1orf83; transcription elongation factor A N-terminal and central domain containing 2
	342357	ZKSCAN2, ZNF694, ZSCAN31, ZSCAN34; zinc finger with KRAB and SCAN domains 2
	390205	LRRC10B; leucine rich repeat containing 10B
	84076	TKTL2; transketolase like 2
	388564	TMEM238; transmembrane protein 238
	285368	PRRT3; proline rich transmembrane protein 3
	7773	ZNF230, FDZF2; zinc finger protein 230
	259197	NCR3, 1C7, CD337, LY117, MALS, NKp30; natural cytotoxicity triggering receptor 3
	140689	CBLN4, CBLNL1; cerebellin 4 precursor
	7732	RNF112, BFP, ZNF179; ring finger protein 112
	153770	PLAC8L1; PLAC8 like 1
	222698	NKAPL, C6orf194, bA424I5.1; NFKB activating protein like
	93589	CACNA2D4, RCD4; calcium voltage-gated channel auxiliary subunit alpha2delta 4
	372	ARCN1, COPD, SRMMD; archain 1
	503497	MS4A13; membrane spanning 4-domains A13
	441581	FRG2B; FSHD region gene 2 family member B
	57101	ANO2, C12orf3, TMEM16B; anoctamin 2
	25914	RTTN, MSSP; rotatin
	342918	C19orf81; chromosome 19 open reading frame 81
	54491	OTULINL, FAM105A, NET20; OTU deubiquitinase with linear linkage specificity like
	84696	ABHD1, LABH1; abhydrolase domain containing 1
	7576	ZNF28, KOX24; zinc finger protein 28
	155038	GIMAP8, IAN-9, IAN6, IAN9, IANT; GTPase, IMAP family member 8
	85359	DGCR6L, DGCR6; DiGeorge syndrome critical region gene 6 like
	340529	PABPC1L2A, RBM32A; poly(A) binding protein cytoplasmic 1 like 2A
	26873	OPLAH, 5-Opase, OPLA, OPLAHD; 5-oxoprolinase, ATP-hydrolysing
	112970	KTI12, SBBI81, TOT4; KTI12 chromatin associated homolog
	646019	CBY3; chibby family member 3
	6124	RPL4, L4; ribosomal protein L4
	84103	C4orf17; chromosome 4 open reading frame 17
	284349	ZNF283, HZF19, HZF41; zinc finger protein 283
	55061	SUSD4, PRO222; sushi domain containing 4
	730130	TMEM229A; transmembrane protein 229A
	339345	NANOS2, NOS2, ZC2HC12B; nanos C2HC-type zinc finger 2
	57710	KIAA1614
	201255	LRRC45; leucine rich repeat containing 45
	80178	TEDC2, C16orf59; tubulin epsilon and delta complex 2
	26001	RNF167, 5730408C10Rik, LP2254, RING105; ring finger protein 167
	145773	FAM81A; family with sequence similarity 81 member A
	122769	LRR1, 4-1BBLRR, LRR-1, PPIL5; leucine rich repeat protein 1
	57594	HOMEZ, KIAA1443; homeobox and leucine zipper encoding
	643803	KRTAP24-1, KAP24.1; keratin associated protein 24-1
	6202	RPS8, S8; ribosomal protein S8
	284418	FAM71E2, C19orf16; family with sequence similarity 71 member E2
	122773	KLHDC1, MST025; kelch domain containing 1
	222659	PXT1, STEPP; peroxisomal testis enriched protein 1
	26608	TBL2, WBSCR13, WS-betaTRP; transducin beta like 2
	128218	TMEM125; transmembrane protein 125
	25806	VAX2, DRES93; ventral anterior homeobox 2
	22806	IKZF3, AIO, AIOLOS, ZNFN1A3; IKAROS family zinc finger 3
	84233	TMEM126A, OPA7; transmembrane protein 126A
	92002	CCNQ, CycM, FAM58A; cyclin Q
	348110	ARPIN, C15orf38; actin related protein 2/3 complex inhibitor
	22803	XRN2; 5'-3' exoribonuclease 2
	114885	OSBPL11, ORP-11, ORP11, OSBP12, TCCCIA00292; oxysterol binding protein like 11
	136371	ASB10, GLC1F; ankyrin repeat and SOCS box containing 10
	22847	ZNF507, Zfp507; zinc finger protein 507
	118881	COMTD1; catechol-O-methyltransferase domain containing 1
	26052	DNM3, Dyna_III; dynamin 3
	159119	HSFY2, HSF2L, HSFY; heat shock transcription factor Y-linked 2
	10949	HNRNPA0, HNRPA0; heterogeneous nuclear ribonucleoprotein A0
	162427	RETREG3, FAM134C; reticulophagy regulator family member 3
	79716	NPEPL1, bA261P9.2; aminopeptidase like 1
	341277	OVCH2, OVTN; ovochymase 2
	79746	ECHDC3; enoyl-CoA hydratase domain containing 3
	79605	PGBD5; piggyBac transposable element derived 5
	6361	CCL17, A-152E5.3, ABCD-2, SCYA17, TARC; C-C motif chemokine ligand 17
	118472	ZNF511, Zfp511; zinc finger protein 511
	400581	GRAPL; GRB2 related adaptor protein like
	121006	FAM186A; family with sequence similarity 186 member A
	158431	ZNF782; zinc finger protein 782
	93082	NEURL3, LINCR, RNF132; neuralized E3 ubiquitin protein ligase 3
	387104	SOGA3, C6orf174, dJ403A15.3; SOGA family member 3
	344752	AADACL2; arylacetamide deacetylase like 2
	392843	IQCA1L, IQCA1P1; IQ motif containing with AAA domain 1 like
	146540	ZNF785, ZNF688; zinc finger protein 785
	9784	SNX17; sorting nexin 17
	579	NKX3-2, BAPX1, NKX3.2, NKX3B, SMMD; NK3 homeobox 2
	6940	ZNF354A, EZNF, HEL104, HKL1, KID-1, KID1, TCF17; zinc finger protein 354A
	196294	IMMP1L, IMMP1, IMP1, IMP1-LIKE; inner mitochondrial membrane peptidase subunit 1
	27145	FILIP1, FILIP; filamin A interacting protein 1
	132141	IQCF1; IQ motif containing F1
	57153	SLC44A2, CTL2, PP1292; solute carrier family 44 member 2
	7700	ZNF141, D4S90, pHZ-44; zinc finger protein 141
	163049	ZNF791; zinc finger protein 791
	10144	FAM13A, ARHGAP48, FAM13A1; family with sequence similarity 13 member A
	91298	C12orf29; chromosome 12 open reading frame 29
	252884	ZNF396, ZSCAN14; zinc finger protein 396
	29799	YPEL1, FKSG3; yippee like 1
	1951	CELSR3, ADGRC3, CDHF11, EGFL1, FMI1, HFMI1, MEGF2, RESDA1; cadherin EGF LAG seven-pass G-type receptor 3
	123970	C16orf78; chromosome 16 open reading frame 78
	3171	FOXA3, FKHH3, HNF3G, TCF3G; forkhead box A3
	162681	C18orf54, LAS2; chromosome 18 open reading frame 54
	653140	FAM228A, C2orf84; family with sequence similarity 228 member A
	54877	ZCCHC2, C18orf49; zinc finger CCHC-type containing 2
	400451	FAM174B; family with sequence similarity 174 member B
	196477	CCER1, C12orf12; coiled-coil glutamate rich protein 1
	23641	LDOC1, BCUR1, Mar7, Mart7, RTL7, SIRH7; LDOC1 regulator of NFKB signaling
	157777	MCMDC2, C8orf45; minichromosome maintenance domain containing 2
	56124	PCDHB12, PCDH-BETA12; protocadherin beta 12
	56128	PCDHB8, PCDH-BETA8, PCDH3I; protocadherin beta 8
	642475	MROH6, C8orf73; maestro heat like repeat family member 6
	30832	ZNF354C, KID3; zinc finger protein 354C
	124044	SPATA2L, C16orf76, tamo; spermatogenesis associated 2 like
	81931	ZNF93, HPF34, HTF34, TF34, ZNF505; zinc finger protein 93
	55643	BTBD2; BTB domain containing 2
	353333	KRTAP10-10, KAP10.10, KAP18.10, KRTAP18-10, KRTAP18.10; keratin associated protein 10-10
	386617	KCTD8; potassium channel tetramerization domain containing 8
	23550	PSD4, EFA6B, TIC; pleckstrin and Sec7 domain containing 4
	11249	NXPH2, NPH2; neurexophilin 2
	6631	SNRPC, U1C, Yhc1; small nuclear ribonucleoprotein polypeptide C
	5680	PSG11, PSBG-11, PSBG-13, PSG13, PSG14; pregnancy specific beta-1-glycoprotein 11
	343930	MSGN1, MSOG, pMsgn1; mesogenin 1
	202243	CCDC125, KENAE; coiled-coil domain containing 125
	27107	ZBTB11, MRT69, ZNF-U69274, ZNF913; zinc finger and BTB domain containing 11
	284312	ZSCAN1, MZF-1, ZNF915; zinc finger and SCAN domain containing 1
	402778	IFITM10, DSPA3; interferon induced transmembrane protein 10
	26472	PPP1R14B, PHI-1, PLCB3N, PNG, SOM172; protein phosphatase 1 regulatory inhibitor subunit 14B
	54737	MPHOSPH8, HSMPP8, TWA3, mpp8; M-phase phosphoprotein 8
	23357	ANGEL1, Ccr4e, KIAA0759; angel homolog 1
	11161	ERG28, C14orf1, NET51; ergosterol biosynthesis 28 homolog
	133383	SETD9, C5orf35; SET domain containing 9
	219995	MS4A15; membrane spanning 4-domains A15
	221303	FAM162B, C6orf189, bA86F4.2; family with sequence similarity 162 member B
	22836	RHOBTB3; Rho related BTB domain containing 3
	23484	LEPROTL1, HSPC112, Vps55, my047; leptin receptor overlapping transcript like 1
	56133	PCDHB2, PCDH-BETA2; protocadherin beta 2
	283985	FADS6, FP18279; fatty acid desaturase 6
	440021	KRTAP5-2, KRTAP5-8, KRTAP5.2; keratin associated protein 5-2
	153339	TMEM167A, TMEM167; transmembrane protein 167A
	90231	KIAA2013
	126295	ZNF57, ZNF424; zinc finger protein 57
	285237	C3orf38; chromosome 3 open reading frame 38
	27136	MORC1, CT33, MORC, ZCW6; MORC family CW-type zinc finger 1
	146849	CCDC42, CCDC42A; coiled-coil domain containing 42
	8562	DENR, DRP, DRP1, SMAP-3; density regulated re-initiation and release factor
	56105	PCDHGA11, PCDH-GAMMA-A11; protocadherin gamma subfamily A, 11
	23473	CAPN7, CALPAIN7, PALBH; calpain 7
	1418	CRYGA, CRY-g-A, CRYG1, CRYG5; crystallin gamma A
	202018	TAPT1, CMVFR, OCLSBG; transmembrane anterior posterior transformation 1
	170463	SSBP4; single stranded DNA binding protein 4
	100303755	PET117, CSRP2BP, MC4DN19; PET117 cytochrome c oxidase chaperone
	100132916	SHISAL2B, FAM159B; shisa like 2B
	170679	PSORS1C1, C6orf16, SEEK1; psoriasis susceptibility 1 candidate 1
	152815	THAP6; THAP domain containing 6
	6751	SSTR1, SRIF-2, SS-1-R, SS1-R, SS1R; somatostatin receptor 1
	100506049	LRRC72, CFAP279, FAP279; leucine rich repeat containing 72
	79269	DCAF10, WDR32; DDB1 and CUL4 associated factor 10
	149699	GTSF1L, C20orf65, FAM112A, dJ1028D15.4; gametocyte specific factor 1 like
	202052	DNAJC18; DnaJ heat shock protein family (Hsp40) member C18
	85457	CIPC, KIAA1737; CLOCK interacting pacemaker
	57524	CASKIN1, ANKS5A; CASK interacting protein 1
	100134938	UPK3BL1, UPK3BL, UPLP; uroplakin 3B like 1
	494115	RBMXL1, RBM1; RBMX like 1
	23294	ANKS1A, ANKS1; ankyrin repeat and sterile alpha motif domain containing 1A
	79657	RPAP3, Tah1, hSpagh; RNA polymerase II associated protein 3
	79573	TTC13; tetratricopeptide repeat domain 13
	151011	SEPTIN10, SEPT10; septin 10
	402573	C7orf61; chromosome 7 open reading frame 61
	4616	GADD45B, GADD45BETA, MYD118; growth arrest and DNA damage inducible beta
	283298	OLFML1, MVAL564, UNQ564; olfactomedin like 1
	728656	DMRTC1B; DMRT like family C1B
	10687	PNMA2, MA2, MM2, RGAG2; PNMA family member 2
	84826	SFT2D3; SFT2 domain containing 3
	64744	SMAP2, SMAP1L; small ArfGAP2
	84548	TMEM185A, CXorf13, FAM11A, FRAXF, ee3; transmembrane protein 185A
	10982	MAPRE2, CSCSC2, EB1, EB2, RP1; microtubule associated protein RP/EB family member 2
	51070	NOSIP, CGI-25; nitric oxide synthase interacting protein
	339416	ANKRD45, CT117; ankyrin repeat domain 45
	10205	MPZL2, DFNB111, EVA, EVA1; myelin protein zero like 2
	150353	DNAJB7, DJ5, HSC3; DnaJ heat shock protein family (Hsp40) member B7
	85455	DISP2, C15orf36, DISPB, HsT16908, LINC00594; dispatched RND transporter family member 2
	25963	TMEM87A; transmembrane protein 87A
	2334	AFF2, FMR2, FMR2P, FRAXE, MRX2, OX19; AF4/FMR2 family member 2
	65251	ZNF649; zinc finger protein 649
	64118	DUS1L, DUS1, PP3111; dihydrouridine synthase 1 like
	79171	RBM42; RNA binding motif protein 42
	55231	CCDC87; coiled-coil domain containing 87
	1412	CRYBA2, CTRCT42; crystallin beta A2
	57460	PPM1H, ARHCL1, NERPP-2C, URCC2; protein phosphatase, Mg2+/Mn2+ dependent 1H
	83449	PMFBP1, SPGF31, STAP; polyamine modulated factor 1 binding protein 1
	401562	LCNL1; lipocalin like 1
	148870	CCDC27; coiled-coil domain containing 27
	389058	SP5; Sp5 transcription factor
	646498	C3orf84; chromosome 3 open reading frame 84
	729059	TEX46, C1orf234, TEX#; testis expressed 46
	100190949	C5orf52; chromosome 5 open reading frame 52
	2850	GPR27, SREB1; G protein-coupled receptor 27
	25855	BRMS1; BRMS1 transcriptional repressor and anoikis regulator
	84146	ZNF644, BM-005, MYP21, NatF, ZEP-2; zinc finger protein 644
	84978	FRMD5; FERM domain containing 5
	57827	C6orf47, D6S53E, G4, NG34; chromosome 6 open reading frame 47
	2304	FOXE1, FKHL15, FOXE2, HFKH4, HFKL5, NMTC4, TITF2, TTF-2, TTF2; forkhead box E1
	55776	SAYSD1, C6orf64; SAYSVFN motif domain containing 1
	84650	EBPL, EBRP; EBP like
	84319	CMSS1, C3orf26; cms1 ribosomal small subunit homolog
	3021	H3-3B, H3-3A, H3.3B, H3F3B; H3.3 histone B
	9717	SEC14L5, PRELID4B; SEC14 like lipid binding 5
	7174	TPP2, TPP-2, TPP-II, TPPII; tripeptidyl peptidase 2
	408263	FNDC9, C5orf40; fibronectin type III domain containing 9
	125113	KRT222, KA21, KRT222P; keratin 222
	100861412	FSBP; fibrinogen silencer binding protein
	728637	MEIKIN; meiotic kinetochore factor
	9612	NCOR2, CTG26, N-CoR2, SMAP270, SMRT, SMRTE, SMRTE-tau, TNRC14, TRAC, TRAC-1, TRAC1; nuclear receptor corepressor 2
	387758	FIBIN; fin bud initiation factor homolog
	79891	ZNF671; zinc finger protein 671
	79811	SLTM, Met; SAFB like transcription modulator
	256223	CDRT15L2; CMT1A duplicated region transcript 15 like 2
	119395	CALHM3, FAM26A, bA225H22.7; calcium homeostasis modulator 3
	84614	ZBTB37, D430004I08Rik, ZNF908; zinc finger and BTB domain containing 37
	374928	ZNF773, ZNF419B; zinc finger protein 773
	93099	DMKN, UNQ729, ZD52F10; dermokine
	79998	ANKRD53; ankyrin repeat domain 53
	55351	STK32B, HSA250839, STK32, STKG6, YANK2; serine/threonine kinase 32B
	84449	ZNF333; zinc finger protein 333
	56126	PCDHB10, PCDH-BETA10, PCHB10; protocadherin beta 10
	51078	THAP4, CGI-36, Nb(III), PP238; THAP domain containing 4
	341152	OR2AT4, OR11-265; olfactory receptor family 2 subfamily AT member 4
	27285	TEKT2, TEKTB1, TEKTIN-T, h-tektin-t; tektin 2
	9284	NPIPA1, NPIP, NPIPA, morpheus; nuclear pore complex interacting protein family member A1
	22850	ADNP2, ZNF508; ADNP homeobox 2
	166336	PRICKLE2, EPM5; prickle planar cell polarity protein 2
	6194	RPS6, S6; ribosomal protein S6
	79874	RABEP2, FRA; rabaptin, RAB GTPase binding effector protein 2
	347732	CATSPER3, CACRC; cation channel sperm associated 3
	81543	LRRC3, C21orf102, C21orf30, LRRC3DN; leucine rich repeat containing 3
	9836	LCMT2, PPM2, TYW4; leucine carboxyl methyltransferase 2
	55071	C9orf40; chromosome 9 open reading frame 40
	200407	CREG2; cellular repressor of E1A stimulated genes 2
	79034	C7orf26; chromosome 7 open reading frame 26
	7703	PCGF2, MEL-18, RNF110, TPFS, ZNF144; polycomb group ring finger 2
	645864	MAGEB17; MAGE family member B17
	153364	MBLAC2; metallo-beta-lactamase domain containing 2
	140801	RPL10L, RPL10_5_1358; ribosomal protein L10 like
	643866	CBLN3, PRO1486; cerebellin 3 precursor
	6493	SIM2, HMC13F06, HMC29C01, SIM, bHLHe15; SIM bHLH transcription factor 2
	23167	EFR3A; EFR3 homolog A
	390928	ACP7, PAPL, PAPL1; acid phosphatase 7, tartrate resistant (putative)
	374877	TEX45, C19orf45; testis expressed 45
	79012	CAMKV, 1G5, VACAMKL; CaM kinase like vesicle associated
	79673	ZNF329; zinc finger protein 329
	11188	NISCH, I-1, IR1, IRAS, hIRAS; nischarin
	6898	TAT; tyrosine aminotransferase
	388558	ZNF808; zinc finger protein 808
	284759	SIRPB2, PTPN1L, PTPNS1L3, dJ776F14.2; signal regulatory protein beta 2
	142686	ASB14; ankyrin repeat and SOCS box containing 14
	140700	SAMD10, C20orf136, dJ591C20, dJ591C20.7; sterile alpha motif domain containing 10
	149499	LRRC71, C1orf92; leucine rich repeat containing 71
	399697	CTXN2; cortexin 2
	387509	GPR153, PGR1; G protein-coupled receptor 153
	5364	PLXNB1, PLEXIN-B1, PLXN5, SEP; plexin B1
	50833	TAS2R16, BGLPT, T2R16; taste 2 receptor member 16
	149465	CFAP57, VWS2, WDR65; cilia and flagella associated protein 57
	6629	SNRPB2, Msl1, U2B''; small nuclear ribonucleoprotein polypeptide B2
	26953	RANBP6; RAN binding protein 6
	57559	STAMBPL1, ALMalpha, AMSH-FP, AMSH-LP, bA399O19.2; STAM binding protein like 1
	956	ENTPD3, CD39L3, HB6, NTPDase-3; ectonucleoside triphosphate diphosphohydrolase 3
	148206	ZNF714; zinc finger protein 714
	81853	TMEM14B; transmembrane protein 14B
	203328	SUSD3; sushi domain containing 3
	388272	C16orf87; chromosome 16 open reading frame 87
	100130705	ATP6V1FNB; ATP6V1F neighbor
	26206	SPAG8, BS-84, CILD28, CT142, HSD-1, SMP1, SPAG3, hSMP-1; sperm associated antigen 8
	7639	ZNF85, HPF4, HTF1; zinc finger protein 85
	22838	RNF44; ring finger protein 44
	64922	LRRC19; leucine rich repeat containing 19
	11076	TPPP, TPPP/p25, TPPP1, p24, p25, p25alpha; tubulin polymerization promoting protein
	23329	TBC1D30; TBC1 domain family member 30
	256949	KANK3, ANKRD47; KN motif and ankyrin repeat domains 3
	400831	C20orf202; chromosome 20 open reading frame 202
	284309	ZNF776; zinc finger protein 776
	90316	TGIF2LX, TGIFLX; TGFB induced factor homeobox 2 like X-linked
	647309	GMNC, GEMC1; geminin coiled-coil domain containing
	79906	MORN1; MORN repeat containing 1
	222826	FAM217A, C6orf146; family with sequence similarity 217 member A
	130940	CCDC148; coiled-coil domain containing 148
	100289187	TMEM225B, GS1-259H13.2; transmembrane protein 225B
	388849	CCDC188; coiled-coil domain containing 188
	128602	C20orf85, LLC1, bA196N14.1; chromosome 20 open reading frame 85
	53346	TM6SF1; transmembrane 6 superfamily member 1
	254295	PHYHD1; phytanoyl-CoA dioxygenase domain containing 1
	89801	PPP1R3F, HB2E, LL0XNC01-7P3.1, R3F; protein phosphatase 1 regulatory subunit 3F
	374879	ZNF699, hang; zinc finger protein 699
	5101	PCDH9; protocadherin 9
	118980	SFXN2, SLC56A2; sideroflexin 2
	26015	RPAP1; RNA polymerase II associated protein 1
	221092	HNRNPUL2, HNRPUL2, SAF-A2; heterogeneous nuclear ribonucleoprotein U like 2
	353145	LCE3E, LEP17; late cornified envelope 3E
	84167	C19orf44; chromosome 19 open reading frame 44
	60686	C14orf93, RTFC; chromosome 14 open reading frame 93
	148198	ZNF98, F7175, ZNF739; zinc finger protein 98
	25875	LETMD1, 1110019O13Rik, HCCR, HCCR-1, HCCR-2, HCCR1, HCCR2, HCRR-2, SLC55A3; LETM1 domain containing 1
	392617	ELFN1, PPP1R28; extracellular leucine rich repeat and fibronectin type III domain containing 1
	3434	IFIT1, C56, G10P1, IFI-56, IFI-56K, IFI56, IFIT-1, IFNAI1, ISG56, P56, RNM561; interferon induced protein with tetratricopeptide repeats 1
	79782	LRRC31, HEL-S-293; leucine rich repeat containing 31
	113402	SFT2D1, C6orf83, pRGR1; SFT2 domain containing 1
	139562	OTUD6A, DUBA2, HSHIN6; OTU deubiquitinase 6A
	387597	ILDR2, C1orf32, dJ782G3.1; immunoglobulin like domain containing receptor 2
	4201	MEA1, HYS, MEA; male-enhanced antigen 1
	131583	FAM43A; family with sequence similarity 43 member A
	353274	ZNF445, ZFP445, ZKSCAN15, ZNF168, ZSCAN47; zinc finger protein 445
	116238	TLCD1; TLC domain containing 1
	348487	FAM131C, C1orf117; family with sequence similarity 131 member C
	164153	UBL4B; ubiquitin like 4B
	127247	ASB17, Asb-17; ankyrin repeat and SOCS box containing 17
	153527	ZMAT2, Ptg-12, Snu23; zinc finger matrin-type 2
	92285	ZNF585B, SZFP41, Zfp27; zinc finger protein 585B
	4285	MIPEP, COXPD31, HMIP, MIP; mitochondrial intermediate peptidase
	55530	SVOP; SV2 related protein
	7549	ZNF2, A1-5, ZNF661, Zfp661; zinc finger protein 2
	55663	ZNF446, ZKSCAN20, ZSCAN30, ZSCAN52; zinc finger protein 446
	200312	RNF215; ring finger protein 215
	387640	SKIDA1, C10orf140, DLN-1; SKI/DACH domain containing 1
	404093	CUEDC1; CUE domain containing 1
	100129361	SMIM10L1; small integral membrane protein 10 like 1
	168090	C6orf118, bA85G2.1, dJ416F21.2; chromosome 6 open reading frame 118
	55164	SHQ1, GRIM-1, Shq1p; SHQ1, H/ACA ribonucleoprotein assembly factor
	23080	AVL9, KIAA0241; AVL9 cell migration associated
	90288	EFCAB12, C3orf25; EF-hand calcium binding domain 12
	139604	MAGEB16; MAGE family member B16
	128876	FAM83C, C20orf128, dJ614O4.7; family with sequence similarity 83 member C
	92017	SNX29, A-388D4.1, RUNDC2A; sorting nexin 29
	54438	GFOD1, ADG-90, C6orf114; glucose-fructose oxidoreductase domain containing 1
	5681	PSKH1; protein serine kinase H1
	392517	NCBP2L, dJ820B18.1; nuclear cap binding protein subunit 2 like
	100289635	ZNF605; zinc finger protein 605
	7544	ZFY, ZNF911; zinc finger protein Y-linked
	114836	SLAMF6, CD352, KALI, KALIb, Ly108, NTB-A, NTBA, SF2000; SLAM family member 6
	414152	C10orf105; chromosome 10 open reading frame 105
	90333	ZNF468; zinc finger protein 468
	440560	PRAMEF11; PRAME family member 11
	151354	LRATD1, FAM84A, NSE1, PP11517; LRAT domain containing 1
	22868	FASTKD2, COXPD44, KIAA0971; FAST kinase domains 2
	2848	GPR25; G protein-coupled receptor 25
	201456	FBXO15, FBX15; F-box protein 15
	222234	FAM185A; family with sequence similarity 185 member A
	79024	SMIM2, C13orf44; small integral membrane protein 2
	83690	CRISPLD1, CRISP-10, CRISP10, LCRISP1; cysteine rich secretory protein LCCL domain containing 1
	7916	PRRC2A, BAT2, D6S51, D6S51E, G2; proline rich coiled-coil 2A
	128344	PIFO, C1orf88, pitchfork; primary cilia formation
	64755	RUSF1, C16orf58, RUS; RUS family member 1
	54885	TBC1D8B, GRAMD8B, NPHS20; TBC1 domain family member 8B
	146310	RNF151; ring finger protein 151
	57099	AVEN, PDCD12; apoptosis and caspase activation inhibitor
	203076	C8orf74; chromosome 8 open reading frame 74
	116835	HSPA12B, C20orf60; heat shock protein family A (Hsp70) member 12B
	55266	TMEM19; transmembrane protein 19
	404785	POTEG, A26C2, ACTBL1, CT104.4, POTE-14, POTE14, POTE14alpha, POTE22; POTE ankyrin domain family member G
	392307	FAM221B, C9orf128; family with sequence similarity 221 member B
	26659	OR7A5, HTPCR2; olfactory receptor family 7 subfamily A member 5
	102723655	TP53TG3, TP53TG3B, TP53TG3C, TP53TG3D, TP53TG3E, TP53TG3F; TP53-target gene 3 protein
	425054	VCX3B, VCX-C, VCXC; variable charge X-linked 3B
	125875	CLDND2; claudin domain containing 2
	146279	TEKT5, CT149; tektin 5
	728927	ZNF736; zinc finger protein 736
	387273	KRTAP5-10, KRTAP5.10; keratin associated protein 5-10
	51239	ANKRD39; ankyrin repeat domain 39
	401548	SNX30, ATG24A; sorting nexin family member 30
	55203	LGI2, LGIL2; leucine rich repeat LGI family member 2
	253582	TMEM244, C6orf191, bA174C7.4; transmembrane protein 244
	54429	TAS2R5, T2R5; taste 2 receptor member 5
	389177	TMEM212; transmembrane protein 212
	284069	FAM171A2; family with sequence similarity 171 member A2
	641649	TMEM91, DSPC3, IFITMD6; transmembrane protein 91
	29062	WDR91, HSPC049, SORF-1, SORF1; WD repeat domain 91
	162979	ZNF296, ZFP296, ZNF342; zinc finger protein 296
	90993	CREB3L1, OASIS, OI16; cAMP responsive element binding protein 3 like 1
	10526	IPO8, RANBP8; importin 8
	147660	ZNF578; zinc finger protein 578
	118987	PDZD8, PDZK8; PDZ domain containing 8
	120237	DBX1; developing brain homeobox 1
	6652	SORD, HEL-S-95n, RDH, SDH, SORD1, SORDD, XDH; sorbitol dehydrogenase
	6191	RPS4X, CCG2, DXS306, RPS4, S4, SCAR, SCR10; ribosomal protein S4 X-linked
	390792	KRT39, CK-39, K39, KA35; keratin 39
	810	CALML3, CLP; calmodulin like 3
	8406	SRPX, DRS, ETX1, HEL-S-83p, SRPX1; sushi repeat containing protein X-linked
	126070	ZNF440; zinc finger protein 440
	8479	HIRIP3; HIRA interacting protein 3
	339745	SPOPL, BTBD33; speckle type BTB/POZ protein like
	51092	SIDT2, CGI-40; SID1 transmembrane family member 2
	203245	NAIF1, C9orf90, bA379C10.2; nuclear apoptosis inducing factor 1
	79725	THAP9, hTh9; THAP domain containing 9
	4675	NAP1L3, MB20, NPL3; nucleosome assembly protein 1 like 3
	89870	TRIM15, RNF93, ZNF178, ZNFB7; tripartite motif containing 15
	219578	ZNF804B; zinc finger protein 804B
	152579	SCFD2, STXBP1L1; sec1 family domain containing 2
	92291	CAPN13; calpain 13
	126859	AXDND1, C1orf125; axonemal dynein light chain domain containing 1
	9811	CTIF, Gm672, KIAA0427; cap binding complex dependent translation initiation factor
	10955	SERINC3, AIGP1, DIFF33, SBBI99, TDE, TDE1, TMS-1; serine incorporator 3
	284366	KLK9, KLK-L3, KLKL3; kallikrein related peptidase 9
	170591	S100Z, Gm625, S100-zeta; S100 calcium binding protein Z
	27324	TOX3, CAGF9, TNRC9; TOX high mobility group box family member 3
	39	ACAT2; acetyl-CoA acetyltransferase 2
	8756	ADAM7, ADAM_7, ADAM-7, EAPI, GP-83, GP83; ADAM metallopeptidase domain 7
	54436	SH3TC1; SH3 domain and tetratricopeptide repeats 1
	27346	TMEM97, MAC30, sigma2R; transmembrane protein 97
	22874	PLEKHA6, PEPP-3, PEPP3; pleckstrin homology domain containing A6
	1272	CNTN1, F3, GP135, MYPCN; contactin 1
	54964	C1orf56, MENT; chromosome 1 open reading frame 56
	10974	ADIRF, AFRO, APM2, C10orf116, apM-2; adipogenesis regulatory factor
	51557	LGSN, GLULD1, LGS; lengsin, lens protein with glutamine synthetase domain
	79080	CCDC86; coiled-coil domain containing 86
	1	A1BG, A1B, ABG, GAB, HYST2477; alpha-1-B glycoprotein
	57473	ZNF512B, GM632; zinc finger protein 512B
	79025	FNDC11, C20orf195; fibronectin type III domain containing 11
	387849	REP15, RAB15EP; RAB15 effector protein
	285877	POM121L12; POM121 transmembrane nucleoporin like 12
	10586	MAB21L2, MCOPS14, MCSKS14; mab-21 like 2
	5816	PVALB, D22S749; parvalbumin
	2835	GPR12, GPCR12, GPCR21, PPP1R84; G protein-coupled receptor 12
	93650	ACP4, ACPT, AI1J; acid phosphatase 4
	222484	LNX2, PDZRN1; ligand of numb-protein X 2
	56146	PCDHA2, PCDH-ALPHA2; protocadherin alpha 2
	284358	MAMSTR, MASTR; MEF2 activating motif and SAP domain containing transcriptional regulator
	55335	NIPSNAP3B, FP944, NIPSNAP3, SNAP1; nipsnap homolog 3B
	11212	PLPBP, EPVB6D, PROSC; pyridoxal phosphate binding protein
	344167	FOXI3; forkhead box I3
	7455	ZAN; zonadhesin
	7584	ZNF35, HF.10, HF10, Zfp105; zinc finger protein 35
	80263	TRIM45, RNF99; tripartite motif containing 45
	132014	IL17RE; interleukin 17 receptor E
	54554	WDR5B; WD repeat domain 5B
	57458	TMCC3; transmembrane and coiled-coil domain family 3
	139628	FOXR2, FOXN6; forkhead box R2
	51545	ZNF581, HSPC189; zinc finger protein 581
	2635	GBP3; guanylate binding protein 3
	140680	C20orf96, dJ1103G7.2; chromosome 20 open reading frame 96
	23242	COBL; cordon-bleu WH2 repeat protein
	9045	RPL14, CAG-ISL-7, CTG-B33, L14, RL14, hRL14; ribosomal protein L14
	255762	PDZD9, C16orf65; PDZ domain containing 9
	56033	BARX1; BARX homeobox 1
	167838	TXLNB, C6orf198, LST001, MDP77, dJ522B19.2; taxilin beta
	27445	PCLO, ACZ, PCH3; piccolo presynaptic cytomatrix protein
	117156	SCGB3A2, LU103, PNSP1, UGRP1, pnSP-1; secretoglobin family 3A member 2
	79767	ELMO3, CED-12, CED12, ELMO-3; engulfment and cell motility 3
	56131	PCDHB4, PCDH-BETA4; protocadherin beta 4
	339559	ZFP69, ZFP69A, ZKSCAN23A, ZNF642, ZSCAN54A; ZFP69 zinc finger protein
	375318	AQP12A, AQP-12, AQP12, AQPX2; aquaporin 12A
	51260	PBDC1, CXorf26; polysaccharide biosynthesis domain containing 1
	78999	LRFN4, FIGLER6, SALM3, SALM3.; leucine rich repeat and fibronectin type III domain containing 4
	157922	CAMSAP1; calmodulin regulated spectrin associated protein 1
	79290	OR13A1; olfactory receptor family 13 subfamily A member 1
	56905	C15orf39; chromosome 15 open reading frame 39
	54796	BNC2, BSN2, LUTO; basonuclin 2
	147007	TMEM199, C17orf32, CDG2P, VMA12, VPH2; transmembrane protein 199
	57609	DIP2B; disco interacting protein 2 homolog B
	405	ARNT, HIF-1-beta, HIF-1beta, HIF1-beta, HIF1B, HIF1BETA, TANGO, bHLHe2; aryl hydrocarbon receptor nuclear translocator
	113178	SCAMP4, SCAMP-4; secretory carrier membrane protein 4
	389792	IER5L, bA247A12.2; immediate early response 5 like
	56127	PCDHB9, PCDH-BETA9, PCDH3H; protocadherin beta 9
	273	AMPH, AMPH1; amphiphysin
	55274	PHF10, BAF45A, XAP135; PHD finger protein 10
	729747	ZNF878; zinc finger protein 878
	196446	MYRFL, C12orf15, C12orf28, bcm1377; myelin regulatory factor like
	23741	EID1, C15orf3, CRI1, EID-1, IRO45620, PNAS-22, PTD014, RBP21; EP300 interacting inhibitor of differentiation 1
	254778	VXN, C8orf46; vexin
	203523	ZNF449, ZSCAN19; zinc finger protein 449
	3201	HOXA4, HOX1, HOX1D; homeobox A4
	8816	DCAF5, BCRG2, BCRP2, D14S1461E, WDR22; DDB1 and CUL4 associated factor 5
	158830	CXorf65; chromosome X open reading frame 65
	387923	SERP2, C13orf21, bA269C23.1; stress associated endoplasmic reticulum protein family member 2
	7691	ZNF132, pHZ-12; zinc finger protein 132
	5179	PENK, PE, PENK-A; proenkephalin
	54676	GTPBP2, JABELS; GTP binding protein 2
	375444	C5orf34; chromosome 5 open reading frame 34
	92283	ZNF461, GIOT-1, GIOT1, HZF28; zinc finger protein 461
	221150	SKA3, C13orf3, RAMA1; spindle and kinetochore associated complex subunit 3
	10199	MPHOSPH10, CT90, MPP10, MPP10P, PPP1R106; M-phase phosphoprotein 10
	161142	FAM71D, C14orf54; family with sequence similarity 71 member D
	5927	KDM5A, RBBP-2, RBBP2, RBP2, JARID1A; lysine demethylase 5A
	390445	OR5AU1, OR14-38; olfactory receptor family 5 subfamily AU member 1
	9729	KIAA0408
	29124	LGALS13, GAL13, PLAC8, PP13; galectin 13
	126133	ALDH16A1; aldehyde dehydrogenase 16 family member A1
	283807	FBXL22, Fbl22; F-box and leucine rich repeat protein 22
	83543	AIF1L, C9orf58, IBA2; allograft inflammatory factor 1 like
	51278	IER5, SBBI48; immediate early response 5
	197335	WDR90, C16orf15, C16orf16, C16orf17, C16orf18, C16orf19, POC16; WD repeat domain 90
	3195	TLX1, HOX11, TCL3; T cell leukemia homeobox 1
	126248	WDR88, PQWD; WD repeat domain 88
	10100	TSPAN2, NET3, TSN2, TSPAN-2; tetraspanin 2
	56252	YLPM1, C14orf170, PPP1R169, ZAP113, ZAP3; YLP motif containing 1
	494188	FBXO47; F-box protein 47
	57705	WDFY4, C10orf64; WDFY family member 4
	80255	SLC35F5; solute carrier family 35 member F5
	389114	ZNF662; zinc finger protein 662
	345651	ACTBL2, ACT; actin beta like 2
	80021	TMEM62; transmembrane protein 62
	54785	BORCS6, C17orf59, PRO2472; BLOC-1 related complex subunit 6
	401089	FOXL2NB, C3orf72; FOXL2 neighbor
	63978	PRDM14, PFM11; PR/SET domain 14
	100862671	TMEM265, IFITMD8; transmembrane protein 265
	133690	CAPSL; calcyphosine like
	165100	TEX44, C2orf57; testis expressed 44
	400566	C17orf97, CK20, LIAT1; chromosome 17 open reading frame 97
	9427	ECEL1, DA5D, DINE, ECEX, XCE; endothelin converting enzyme like 1
	200159	C1orf100; chromosome 1 open reading frame 100
	344022	NOTO; notochord homeobox
	353219	KAAG1, RU2AS; kidney associated antigen 1
	157753	TMEM74, NET36; transmembrane protein 74
	84934	RITA1, C12orf52, RITA; RBPJ interacting and tubulin associated 1
	342850	ANKRD62, DKFZp779B1634; ankyrin repeat domain 62
	79754	ASB13; ankyrin repeat and SOCS box containing 13
	254050	LRRC43; leucine rich repeat containing 43
	63951	DMRTA1, DMO, DMRT4; DMRT like family A1
	149018	LELP1; late cornified envelope like proline rich 1
	340260	UNCX, UNCX4.1; UNC homeobox
	130733	TMEM178A, TMEM178; transmembrane protein 178A
	401944	LDLRAD2; low density lipoprotein receptor class A domain containing 2
	9732	DOCK4; dedicator of cytokinesis 4
	492311	IGIP, C5orf53; IgA inducing protein
	100288332	NPIPA5, NPIP; nuclear pore complex interacting protein family member A5
	256126	SYCE2, CESC1; synaptonemal complex central element protein 2
	144535	CFAP54, C12orf55, C12orf63; cilia and flagella associated protein 54
	219956	OR9Q1; olfactory receptor family 9 subfamily Q member 1
	404552	SCGB1D4, IIS; secretoglobin family 1D member 4
	27079	RPUSD2, C15orf19, C18B11, PUS9; RNA pseudouridine synthase domain containing 2
	26281	FGF20, FGF-20, RHDA2; fibroblast growth factor 20
	140711	TLDC2, C20orf118; TBC/LysM-associated domain containing 2
	79596	OBI1, C13orf7, RNF219; ORC ubiquitin ligase 1
	148156	ZNF558; zinc finger protein 558
	133957	CCDC127; coiled-coil domain containing 127
	56977	STOX2; storkhead box 2
	440097	DBX2; developing brain homeobox 2
	55585	UBE2Q1, GTAP, NICE-5, NICE5, PRO3094, UBE2Q; ubiquitin conjugating enzyme E2 Q1
	57558	USP35; ubiquitin specific peptidase 35
	9293	GPR52; G protein-coupled receptor 52
	284040	CDRT4; CMT1A duplicated region transcript 4
	353299	RGSL1, RGSL, RGSL2; regulator of G protein signaling like 1
	79707	NOL9, Grc3, NET6; nucleolar protein 9
	374973	TEX38, ATPAF1-AS1, C1orf223, THEG4; testis expressed 38
	339448	C1orf174; chromosome 1 open reading frame 174
	256957	HEATR9, C17orf66; HEAT repeat containing 9
	219293	ATAD3C; ATPase family AAA domain containing 3C
	10308	ZNF267, HZF2; zinc finger protein 267
	23187	PHLDB1, LL5A; pleckstrin homology like domain family B member 1
	90589	ZNF625; zinc finger protein 625
	2827	GPR3, ACCA; G protein-coupled receptor 3
	128861	BPIFA3, C20orf71, SPLUNC3; BPI fold containing family A member 3
	53916	RAB4B; RAB4B, member RAS oncogene family
	101927581	CCDC182; coiled-coil domain containing 182
	220359	TIGD3; tigger transposable element derived 3
	643707	GOLGA6L4; golgin A6 family like 4
	116254	GINM1, C6orf72; glycoprotein integral membrane 1
	5678	PSG9, PS34, PSBG-11, PSBG-9, PSG11, PSGII; pregnancy specific beta-1-glycoprotein 9
	147646	C19orf84; chromosome 19 open reading frame 84
	150350	ENTHD1, CACNA1I, dJ370M22.3; ENTH domain containing 1
	57544	TXNDC16, ERp90, KIAA1344; thioredoxin domain containing 16
	348801	LNP1, NP3; leukemia NUP98 fusion partner 1
	392636	AGMO, TMEM195; alkylglycerol monooxygenase
	128408	BHLHE23, BETA4, BHLHB4, Beta3b, bA305P22.3; basic helix-loop-helix family member e23
	90321	ZNF766; zinc finger protein 766
	9130	FAM50A, 9F, DXS9928E, HXC-26, HXC26, MRXSA, XAP5; family with sequence similarity 50 member A
	79411	GLB1L; galactosidase beta 1 like
	115908	CTHRC1; collagen triple helix repeat containing 1
	93408	MYL10, MYLC2PL, PLRLC; myosin light chain 10
	51665	ASB1, ASB-1; ankyrin repeat and SOCS box containing 1
	129138	ANKRD54, LIAR; ankyrin repeat domain 54
	84542	KIAA1841
	84296	GINS4, SLD5; GINS complex subunit 4
	374946	DRAXIN, AGPA3119, C1orf187, UNQ3119, neucrin; dorsal inhibitory axon guidance protein
	221223	CES5A, CAUXIN, CES4C1, CES5, CES7, HEL126; carboxylesterase 5A
	125931	CEACAM20, UNQ9366; CEA cell adhesion molecule 20
	154313	CFAP206, C6orf165, dJ382I10.1; cilia and flagella associated protein 206
	54529	ASNSD1, NBLA00058, NS3TP1; asparagine synthetase domain containing 1
	23600	AMACR, AMACRD, CBAS4, P504S, RACE, RM; alpha-methylacyl-CoA racemase
	6750	SST, SMST, SST1; somatostatin
	8131	NPRL3, C16orf35, CGTHBA, FFEVF3, HS-40, MARE, NPR3, RMD11; NPR3 like, GATOR1 complex subunit
	112399	EGLN3, HIFP4H3, HIFPH3, PHD3; egl-9 family hypoxia inducible factor 3
	55094	GPATCH1, ECGP, GPATC1; G-patch domain containing 1
	387032	ZKSCAN4, P1P373C6, ZNF307, ZNF427, ZSCAN36; zinc finger with KRAB and SCAN domains 4
	84249	PSD2, EFA6C; pleckstrin and Sec7 domain containing 2
	57226	LYRM2, DJ122O8.2; LYR motif containing 2
	90273	CEACAM21, CEACAM3, R29124_1; CEA cell adhesion molecule 21
	64232	MS4A5, CD20-L2, CD20L2, TETM4; membrane spanning 4-domains A5
	285513	GPRIN3, GRIN3; GPRIN family member 3
	151246	SGO2, SGOL2, TRIPIN; shugoshin 2
	339665	SLC35E4; solute carrier family 35 member E4
	6230	RPS25, S25; ribosomal protein S25
	163882	CNST, C1orf71, PPP1R64; consortin, connexin sorting protein
	101928147	FAM243A, C21orf140; family with sequence similarity 243 member A
	22990	PCNX1, PCNX, PCNXL1, pecanex; pecanex 1
	152405	TEX55, C3orf30, TSCPA; testis expressed 55
	283377	SPRYD4; SPRY domain containing 4
	346673	STRA8; stimulated by retinoic acid 8
	55150	C19orf73; chromosome 19 open reading frame 73
	79607	FAM118B; family with sequence similarity 118 member B
	143630	UBQLNL; ubiquilin like
	342892	ZNF850, ZNF850P; zinc finger protein 850
	158399	ZNF483, ZKSCAN16, ZSCAN48; zinc finger protein 483
	89890	KBTBD6; kelch repeat and BTB domain containing 6
	84217	ZMYND12; zinc finger MYND-type containing 12
	440051	KRTAP5-11, KRTAP5-5, KRTAP5-6, KRTAP5.11; keratin associated protein 5-11
	51780	KDM3B, 5qNCA, C5orf7, DIJOS, JMJD1B, NET22; lysine demethylase 3B
	57168	ASPHD2; aspartate beta-hydroxylase domain containing 2
	7697	ZNF138, pHZ-32; zinc finger protein 138
	112755	STX1B, GEFSP9, STX1B1, STX1B2; syntaxin 1B
	503582	ARGFX; arginine-fifty homeobox
	9133	CCNB2, HsT17299; cyclin B2
	10120	ACTR1B, ARP1B, CTRN2, PC3; actin related protein 1B
	200186	CRTC2, TORC-2, TORC2; CREB regulated transcription coactivator 2
	307	ANXA4, ANX4, HEL-S-274, P32.5, PAP-II, PIG28, PP4-X, ZAP36; annexin A4
	137362	GOT1L1; glutamic-oxaloacetic transaminase 1 like 1
	4502	MT2A, MT-2, MT-II, MT2; metallothionein 2A
	220004	PPP1R32, C11orf66, IIIG9; protein phosphatase 1 regulatory subunit 32
	132720	FAM241A, C4orf32; family with sequence similarity 241 member A
	2315	MLANA, MART-1, MART1; melan-A
	149563	SRARP, C1orf64, ERRF; steroid receptor associated and regulated protein
	136541	PRSS58, PRSS1, TRY1, TRYX3, UNQ2540; serine protease 58
	92999	ZBTB47, ZNF651; zinc finger and BTB domain containing 47
	341359	SYT10; synaptotagmin 10
	389125	MUSTN1, MUSTANG; musculoskeletal, embryonic nuclear protein 1
	79642	ARSJ, ASJ; arylsulfatase family member J
	113130	CDCA5, SORORIN; cell division cycle associated 5
	157769	FAM91A1; family with sequence similarity 91 member A1
	27189	IL17C, CX2, IL-17C; interleukin 17C
	339456	TMEM52; transmembrane protein 52
	79048	SECISBP2, SBP2; SECIS binding protein 2
	119559	SFXN4, BCRM1, COXPD18, SLC56A4; sideroflexin 4
	132989	C4orf36; chromosome 4 open reading frame 36
	84263	HSDL2, C9orf99, SDR13C1; hydroxysteroid dehydrogenase like 2
	79102	RNF26; ring finger protein 26
	353513	VCY1B, BPY1B; variable charge Y-linked 1B
	84961	FBXL20, Fbl2, Fbl20; F-box and leucine rich repeat protein 20
	53836	GPR87, FKSG78, GPR95, KPG_002; G protein-coupled receptor 87
	56121	PCDHB15, PCDH-BETA15; protocadherin beta 15
	6627	SNRPA1, Lea1, U2A'; small nuclear ribonucleoprotein polypeptide A'
	90485	ZNF835, BC37295_3; zinc finger protein 835
	105373377	PNMA6F, PNMA6BL; PNMA family member 6F
	55027	HEATR3, SYO1; HEAT repeat containing 3
	118670	FAM24A; family with sequence similarity 24 member A
	25851	TECPR1; tectonin beta-propeller repeat containing 1
	55246	CCDC25; coiled-coil domain containing 25
	122046	TEX26, C13orf26; testis expressed 26
	54997	TESC, CHP3, TSC; tescalcin
	54112	GPR88, COCPMR, STRG; G protein-coupled receptor 88
	29968	PSAT1, EPIP, NLS2, PSA, PSAT, PSATD; phosphoserine aminotransferase 1
	51058	ZNF691, Zfp691; zinc finger protein 691
	85364	ZCCHC3, C20orf99; zinc finger CCHC-type containing 3
	55332	DRAM1, DRAM; DNA damage regulated autophagy modulator 1
	26043	UBXN7, UBXD7; UBX domain protein 7
	55905	RNF114, PSORS12, ZNF313; ring finger protein 114
	66002	CYP4F12, CYPIVF12, F22329_1; cytochrome P450 family 4 subfamily F member 12
	144423	GLT1D1; glycosyltransferase 1 domain containing 1
	29028	ATAD2, ANCCA, CT137, PRO2000; ATPase family AAA domain containing 2
	27296	TP53TG5, C20orf10, CLG01; TP53 target 5
	92346	C1orf105; chromosome 1 open reading frame 105
	140856	SCP2D1, C20orf79, HSD22, dJ1068E13.2; SCP2 sterol binding domain containing 1
	9638	FEZ1, UNC-76; fasciculation and elongation protein zeta 1
	58492	ZNF77, pT1; zinc finger protein 77
	92591	ASB16; ankyrin repeat and SOCS box containing 16
	148362	BROX, C1orf58; BRO1 domain and CAAX motif containing
	7988	ZNF212, C2H2-150, ZNF182, ZNFC150; zinc finger protein 212
	51622	CCZ1, C7orf28A, CCZ1A, CGI-43, H_DJ1163J12.2; CCZ1 homolog, vacuolar protein trafficking and biogenesis associated
	10785	WDR4, GAMOS6, MIGSB, TRM82, TRMT82, hWH; WD repeat domain 4
	84645	C22orf23, EVG1, dJ1039K5.6; chromosome 22 open reading frame 23
	493911	PHOSPHO2; phosphatase, orphan 2
	149076	ZNF362, RN, lin-29; zinc finger protein 362
	10816	SPINT3, HKIB9; serine peptidase inhibitor, Kunitz type 3
	127254	ERICH3, C1orf173; glutamate rich 3
	196951	FAM227B, C15orf33; family with sequence similarity 227 member B
	157697	ERICH1, HSPC319; glutamate rich 1
	345462	ZNF879, DKFZp686E2433; zinc finger protein 879
	4430	MYO1B, MMI-alpha, MMIa, MYH-1c, myr1; myosin IB
	9940	DLEC1, CFAP81, DLC-1, DLC1, F56, FAP81; DLEC1 cilia and flagella associated protein
	124773	C17orf64; chromosome 17 open reading frame 64
	85395	FAM207A, C21orf70, PRED56; family with sequence similarity 207 member A
	54517	PUS7, IDDABS; pseudouridine synthase 7
	84530	SRRM4, KIAA1853, MU-MB-2.76, nSR100; serine/arginine repetitive matrix 4
	157310	PEBP4, CORK-1, CORK1, GWTM1933, HEL-S-300, PEBP-4, PRO4408, hPEBP4; phosphatidylethanolamine binding protein 4
	79719	AAGAB, KPPP1, PPKP1, PPKP1A, p34; alpha and gamma adaptin binding protein
	339145	CIBAR2, FAM92B; CBY1 interacting BAR domain containing 2
	100507050	TPBGL; trophoblast glycoprotein like
	342132	ZNF774; zinc finger protein 774
	100130733	LRRC70, SLRN; leucine rich repeat containing 70
	142683	ITLN2, HL-2, HL2; intelectin 2
	100506164	HSFX1, LW-1; heat shock transcription factor family, X-linked 1
	342908	ZNF404; zinc finger protein 404
	79747	ADGB, C6orf103, CAPN16; androglobin
	148266	ZNF569, ZAP1, ZNF, Zfp74; zinc finger protein 569
	55860	ACTR10, ACTR11, Arp10, Arp11, HARP11; actin related protein 10
	115795	FANCD2OS, C3orf24; FANCD2 opposite strand
	85378	TUBGCP6, GCP-6, GCP6, MCCRP, MCCRP1, MCPHCR; tubulin gamma complex associated protein 6
	85352	SHISAL1, KIAA1644; shisa like 1
	220965	FAM13C, FAM13C1; family with sequence similarity 13 member C
	2939	GSTA2, GST2, GSTA2-2, GTA2, GTH2; glutathione S-transferase alpha 2
	63826	SRR, ILV1, ISO1; serine racemase
	125115	KRT40, CK-40, K40, KA36; keratin 40
	199745	THAP8; THAP domain containing 8
	84142	ABRAXAS1, ABRA1, CCDC98, FAM175A; abraxas 1, BRCA1 A complex subunit
	253639	ZNF620; zinc finger protein 620
	93134	ZNF561; zinc finger protein 561
	80231	TASL, CXorf21; TLR adaptor interacting with endolysosomal SLC15A4
	9658	ZNF516, HsT287; zinc finger protein 516
	4499	MT1M, MT-1M, MT-IM, MT1, MT1K; metallothionein 1M
	254122	SNX32, SNX6B; sorting nexin 32
	374872	PEAK3, C19orf35; PEAK family member 3
	92667	MGME1, C20orf72, DDK1, MTDPS11, bA504H3.4; mitochondrial genome maintenance exonuclease 1
	10103	TSPAN1, NET1, TM4C, TM4SF; tetraspanin 1
	388569	ZNF324B; zinc finger protein 324B
	160298	C11orf42; chromosome 11 open reading frame 42
	128239	IQGAP3; IQ motif containing GTPase activating protein 3
	253012	HEPACAM2, MIKI; HEPACAM family member 2
	57479	PRR12, KIAA1205; proline rich 12
	552889	ATXN7L3B, lnc-SCA7; ataxin 7 like 3B
	151827	LRRC34; leucine rich repeat containing 34
	128153	SPATA17, CFAP305, FAP305, IQCH, MOT17, MSRG-11, MSRG11; spermatogenesis associated 17
	9080	CLDN9, DFNB116; claudin 9
	84641	MFSD14B, HIATL1; major facilitator superfamily domain containing 14B
	83446	CCDC70; coiled-coil domain containing 70
	26094	DCAF4, WDR21, WDR21A; DDB1 and CUL4 associated factor 4
	56123	PCDHB13, PCDH-BETA13; protocadherin beta 13
	122011	CSNK1A1L, CK1; casein kinase 1 alpha 1 like
	55336	FBXL8, FBL8; F-box and leucine rich repeat protein 8
	122616	CLBA1, C14orf79; clathrin binding box of aftiphilin containing 1
	2810	SFN, YWHAS; stratifin
	79776	ZFHX4, ZFH4, ZHF4; zinc finger homeobox 4
	11120	BTN2A1, BK14H9.1, BT2.1, BTF1, BTN2.1, DJ3E1.1; butyrophilin subfamily 2 member A1
	389075	RESP18; regulated endocrine specific protein 18
	158055	C9orf163; chromosome 9 putative open reading frame 163
	56181	MTFR1L, FAM54B, HYST1888, MST116, MSTP116; mitochondrial fission regulator 1 like
	149603	RNF187, RACO-1, RACO1; ring finger protein 187
	282974	STK32C, PKE, YANK3; serine/threonine kinase 32C
	56850	GRIPAP1, GRASP-1; GRIP1 associated protein 1
	389874	ZCCHC13, CNBP2, ZNF9L; zinc finger CCHC-type containing 13
	27023	FOXB1, FKH5, HFKH-5; forkhead box B1
	494197	SPANXN5, CT11.10, SPANX-N5; SPANX family member N5
	51385	ZNF589, SZF1; zinc finger protein 589
	84301	DDI2; DNA damage inducible 1 homolog 2
	84190	METTL25, C12orf26; methyltransferase like 25
	353139	LCE2A, LEP9; late cornified envelope 2A
	401137	PRR27, C4orf40; proline rich 27
	3859	KRT12, K12, MECD1; keratin 12
	100310846	ANKRD61; ankyrin repeat domain 61
	79974	CPED1, C7orf58; cadherin like and PC-esterase domain containing 1
	126069	ZNF491; zinc finger protein 491
	57536	KIAA1328
	965	CD58, LFA-3, LFA3, ag3; CD58 molecule
	100033411	DUXB; double homeobox B
	100507341	SMIM18; small integral membrane protein 18
	126432	RINL; Ras and Rab interactor like
	5924	RASGRF2, GRF2, RAS-GRF2; Ras protein specific guanine nucleotide releasing factor 2
	100170229	SRRM5, ZNF576; serine/arginine repetitive matrix 5
	100507747	C13orf46; chromosome 13 open reading frame 46
	92935	MARS2, COXPD25, MetRS, mtMetRS; methionyl-tRNA synthetase 2, mitochondrial
	112770	GLMP, C1orf85, NCU-G1; glycosylated lysosomal membrane protein
	121601	ANO4, TMEM16D; anoctamin 4
	1907	EDN2, ET-2, ET2, PPET2; endothelin 2
	200734	SPRED2, Spred-2; sprouty related EVH1 domain containing 2
	81833	SPACA1, SAMP32; sperm acrosome associated 1
	741	ZNHIT2, C11orf5, FON; zinc finger HIT-type containing 2
	126272	EID2B, EID-2B, EID-3; EP300 interacting inhibitor of differentiation 2B
	200162	SPAG17, CT143, PF6; sperm associated antigen 17
	64849	SLC13A3, ARLIAK, NADC3, SDCT2; solute carrier family 13 member 3
	80071	CCDC15; coiled-coil domain containing 15
	55161	TMEM33, 1600019D15Rik, Pom33, SHINC-3, SHINC3; transmembrane protein 33
	79750	ZNF385D, ZNF659; zinc finger protein 385D
	79183	TTPAL, C20orf121; alpha tocopherol transfer protein like
	25973	PARS2, DEE75, EIEE75, MT-PRORS, proRS; prolyl-tRNA synthetase 2, mitochondrial
	64799	IQCH, NYDSP5; IQ motif containing H
	9878	TOX4, C14orf92, KIAA0737, LCP1, MIG7; TOX high mobility group box family member 4
	65095	KRI1; KRI1 homolog
	3681	ITGAD, ADB2, CD11D; integrin subunit alpha D
	112703	FAM71E1; family with sequence similarity 71 member E1
	84450	ZNF512; zinc finger protein 512
	317762	CCDC85C; coiled-coil domain containing 85C
	388951	TSPYL6; TSPY like 6
	9736	USP34; ubiquitin specific peptidase 34
	3754	KCNF1, IK8, KCNF, KV5.1, kH1; potassium voltage-gated channel modifier subfamily F member 1
	344758	GPR149, IEDA, PGR10, R35; G protein-coupled receptor 149
	51011	FAHD2A, CGI-105; fumarylacetoacetate hydrolase domain containing 2A
	140432	RNF113B, RNF161, ZNF183L1, bA10G5.1; ring finger protein 113B
	79836	LONRF3, RNF127; LON peptidase N-terminal domain and ring finger 3
	25871	NEPRO, ANXD3, C3orf17, NET17; nucleolus and neural progenitor protein
	388650	DIPK1A, FAM69A; divergent protein kinase domain 1A
	115416	MALSU1, C7orf30, mtRsfA; mitochondrial assembly of ribosomal large subunit 1
	164312	LRRN4, C20orf75, NLRR-4, NLRR4, dJ1056H1.1; leucine rich repeat neuronal 4
	139425	DCAF8L1, WDR42B; DDB1 and CUL4 associated factor 8 like 1
	401934	RNF223; ring finger protein 223
	55251	PCMTD2, C20orf36; protein-L-isoaspartate (D-aspartate) O-methyltransferase domain containing 2
	257407	C2orf72; chromosome 2 open reading frame 72
	5064	PALM, PALM1; paralemmin
	29070	CCDC113, HSPC065; coiled-coil domain containing 113
	285550	FAM200B, C4orf53; family with sequence similarity 200 member B
	414919	C8orf82; chromosome 8 open reading frame 82
	84844	PHF5A, INI, Rds3, SAP14b, SF3B7, SF3b14b, bK223H9.2; PHD finger protein 5A
	126695	KDF1, C1orf172, ECTD12; keratinocyte differentiation factor 1
	9111	NMI; N-myc and STAT interactor
	653464	SRGAP2C, SRGAP2P1; SLIT-ROBO Rho GTPase activating protein 2C
	9928	KIF14, MCPH20, MKS12; kinesin family member 14
	9724	UTP14C, 2700066J21Rik, KIAA0266, UTP14B; UTP14C small subunit processome component
	128061	C1orf131; chromosome 1 open reading frame 131
	6632	SNRPD1, HsT2456, SMD1, SNRPD, Sm-D1; small nuclear ribonucleoprotein D1 polypeptide
	56125	PCDHB11, ME2, PCDH-BETA11; protocadherin beta 11
	128646	SIRPD, PTPNS1L2, dJ576H24.4; signal regulatory protein delta
	84503	ZNF527; zinc finger protein 527
	4184	SMCP, HSMCSGEN1, MCS, MCSP; sperm mitochondria associated cysteine rich protein
	54993	ZSCAN2, ZFP29, ZNF854; zinc finger and SCAN domain containing 2
	8269	TMEM187, CXorf12, DXS9878E, ITBA1; transmembrane protein 187
	399823	FOXI2; forkhead box I2
	79077	DCTPP1, CDA03, RS21C6, XTP3TPA; dCTP pyrophosphatase 1
	284184	NDUFAF8, C17orf89, MC1DN34; NADH:ubiquinone oxidoreductase complex assembly factor 8
	643988	FNDC10, C1orf233; fibronectin type III domain containing 10
	376940	ZC3H6, ZC3HDC6; zinc finger CCCH-type containing 6
	22919	MAPRE1, EB1; microtubule associated protein RP/EB family member 1
	63982	ANO3, C11orf25, DYT23, DYT24, GENX-3947, TMEM16C; anoctamin 3
	152006	RNF38; ring finger protein 38
	26271	FBXO5, EMI1, FBX5, Fbxo31; F-box protein 5
	55837	EAPP, BM036, C14orf11; E2F associated phosphoprotein
	6193	RPS5, S5; ribosomal protein S5
	84066	TEX35, C1orf49, TSC24; testis expressed 35
	64763	ZNF574, FP972; zinc finger protein 574
	23644	EDC4, GE1, Ge-1, HEDL5, HEDLS, RCD-8, RCD8; enhancer of mRNA decapping 4
	373509	USP50; ubiquitin specific peptidase 50
	253152	EPHX4, ABHD7, EH4, EPHXRP; epoxide hydrolase 4
	10882	C1QL1, C1QRF, C1QTNF14, CRF, CTRP14; complement C1q like 1
	150864	FAM117B, ALS2CR13; family with sequence similarity 117 member B
	84692	CCDC54, NYD-SP17, SP17; coiled-coil domain containing 54
	10944	C11orf58, IMAGE145052, SMAP; chromosome 11 open reading frame 58
	114786	XKR4, XRG4; XK related 4
	64110	MAGEF1, MAGE-F1; MAGE family member F1
	284273	ZADH2, PRG-3; zinc binding alcohol dehydrogenase domain containing 2
	79832	QSER1; glutamine and serine rich 1
	643314	KIAA0754
	56006	SMG9, C19orf61, F17127_1, HBMS; SMG9 nonsense mediated mRNA decay factor
	23252	OTUD3, DUBA4; OTU deubiquitinase 3
	10736	SIX2; SIX homeobox 2
	123207	C15orf40; chromosome 15 open reading frame 40
	5024	P2RX3, P2X3; purinergic receptor P2X 3
	7728	ZNF175, OTK18; zinc finger protein 175
	401265	KLHL31, BKLHD6, KBTBD1, KLHL, bA345L23.2; kelch like family member 31
	284656	EPHA10; EPH receptor A10
	57150	SMIM8, C6orf162, dJ102H19.2; small integral membrane protein 8
	163479	FNDC7; fibronectin type III domain containing 7
	283150	FOXR1, DLNB13, FOXN5; forkhead box R1
	10579	TACC2, AZU-1, ECTACC; transforming acidic coiled-coil containing protein 2
	57092	PCNP; PEST proteolytic signal containing nuclear protein
	27232	GNMT, HEL-S-182mP; glycine N-methyltransferase
	28974	C19orf53, HSPC023, LYDG10; chromosome 19 open reading frame 53
	90874	ZNF697; zinc finger protein 697
	340719	NANOS1, EC_Rep1a, NOS-1, NOS1, SPGF12, ZC2HC12A; nanos C2HC-type zinc finger 1
	705	BYSL, BYSTIN, Enp1; bystin like
	84873	ADGRG7, GPR128; adhesion G protein-coupled receptor G7
	340533	NEXMIF, KIAA2022, KIDLIA, MRX98, XPN; neurite extension and migration factor
	51146	A4GNT, alpha4GnT; alpha-1,4-N-acetylglucosaminyltransferase
	400713	ZNF880; zinc finger protein 880
	79366	HMGN5, NBP-45, NSBP1; high mobility group nucleosome binding domain 5
	285643	KIF4B; kinesin family member 4B
	167359	NIM1K, NIM1; NIM1 serine/threonine protein kinase
	81890	QTRT1, FP3235, TGT, TGUT; queuine tRNA-ribosyltransferase catalytic subunit 1
	79842	ZBTB3; zinc finger and BTB domain containing 3
	3233	HOXD4, HHO.C13, HOX-5.1, HOX4, HOX4B, Hox-4.2; homeobox D4
	57573	ZNF471, ERP1, Z1971, Zfp78; zinc finger protein 471
	79078	C1orf50; chromosome 1 open reading frame 50
	160419	C12orf50; chromosome 12 open reading frame 50
	79893	GGNBP2, DIF-3, DIF3, LCRG1, LZK1, ZFP403, ZNF403; gametogenetin binding protein 2
	100133053	CXorf51B, CXorf51A; chromosome X open reading frame 51B
	4045	LSAMP, IGLON3, LAMP; limbic system associated membrane protein
	114987	WDR31; WD repeat domain 31
	57798	GATAD1, CMD2B, ODAG, RG083M05.2; GATA zinc finger domain containing 1
	100289087	TSPY10, CT78, TSPY, TSPY1, TSPY3; testis specific protein Y-linked 10
	2584	GALK1, GALK, GK1, HEL-S-19; galactokinase 1
	144608	C12orf60; chromosome 12 open reading frame 60
	222584	FAM83B, C6orf143; family with sequence similarity 83 member B
	140862	ISM1, C20orf82, ISM, Isthmin, bA149I18.1, dJ1077I2.1; isthmin 1
	84070	FAM186B, C12orf25; family with sequence similarity 186 member B
	441151	TMEM151B, C6orf137, TMEM193, bA444E17.5; transmembrane protein 151B
	121599	SPIC, SPI-C; Spi-C transcription factor
	54863	TOR4A, C9orf167; torsin family 4 member A
	219790	RTKN2, PLEKHK1, bA531F24.1; rhotekin 2
	55668	GPATCH2L, C14orf118; G-patch domain containing 2 like
	131616	TMEM42; transmembrane protein 42
	554251	FBXO48; F-box protein 48
	29920	PYCR2, HLD10, P5CR2; pyrroline-5-carboxylate reductase 2
	199974	CYP4Z1, CYP4A20; cytochrome P450 family 4 subfamily Z member 1
	147741	ZNF560; zinc finger protein 560
	10744	PTTG2; pituitary tumor-transforming 2
	100170765	ERICH4, C19orf69; glutamate rich 4
	347252	IGFBPL1, IGFBP-RP4, IGFBPRP4, bA113O24.1; insulin like growth factor binding protein like 1
	9797	TATDN2; TatD DNase domain containing 2
	60314	MYG1, C12orf10, Gamm1, MST024, MSTP024, MYG; MYG1 exonuclease
	83483	PLVAP, DIAR10, FELS, PV-1, PV1, gp68; plasmalemma vesicle associated protein
	90407	TMEM41A, 2900010K02Rik; transmembrane protein 41A
	115992	RNF166; ring finger protein 166
	132158	GLYCTK, HBEBP2, HBEBP4, HBeAgBP4A; glycerate kinase
	10237	SLC35B1, AXER, UGTREL1; solute carrier family 35 member B1
	100131980	ZNF705G; zinc finger protein 705G
	23119	HIC2, HRG22, ZBTB30, ZNF907; HIC ZBTB transcriptional repressor 2
	149461	CLDN19, HOMG5; claudin 19
	26994	RNF11, CGI-123, SID1669; ring finger protein 11
	136263	SSMEM1, C7orf45; serine rich single-pass membrane protein 1
	646951	MINDY4B, C3orf76, FAM188B2; MINDY family member 4B
	9725	TMEM63A, HLD19, KIAA0792; transmembrane protein 63A
	388595	TMEM82; transmembrane protein 82
	121793	TEX29, C13orf16, bA474D23.1; testis expressed 29
	64779	MTHFSD; methenyltetrahydrofolate synthetase domain containing
	401541	CENPP, CENP-P; centromere protein P
	199692	ZNF627; zinc finger protein 627
	81620	CDT1, DUP, RIS2; chromatin licensing and DNA replication factor 1
	1757	SARDH, BPR-2, DMGDHL1, SAR, SARD, SDH; sarcosine dehydrogenase
	80736	SLC44A4, C6orf29, CTL4, DFNA72, NG22, TPPT, hTPPT1; solute carrier family 44 member 4
	414301	DDI1; DNA damage inducible 1 homolog 1
	55286	C4orf19; chromosome 4 open reading frame 19
	100288814	CLDN34; claudin 34
	100287226	ZNF729; zinc finger protein 729
	84986	ARHGAP19; Rho GTPase activating protein 19
	23276	KLHL18; kelch like family member 18
	548645	DNAJC25, bA16L21.2.1; DnaJ heat shock protein family (Hsp40) member C25
	399947	C11orf87, LOH11CR1A, NEURIM1; chromosome 11 open reading frame 87
	55591	VEZT, VEZATIN; vezatin, adherens junctions transmembrane protein
	51501	HIKESHI, C11orf73, HLD13, HSPC138, HSPC179, L7RN6, OPI10; heat shock protein nuclear import factor hikeshi
	84752	B3GNT9; UDP-GlcNAc:betaGal beta-1,3-N-acetylglucosaminyltransferase 9
	5210	PFKFB4; 6-phosphofructo-2-kinase/fructose-2,6-biphosphatase 4
	79568	MAIP1, C2orf47; matrix AAA peptidase interacting protein 1
	5493	PPL; periplakin
	10117	ENAM, ADAI, AI1C, AIH2; enamelin
	169436	STKLD1, C9orf96, SgK071, Sk521; serine/threonine kinase like domain containing 1
	827	CAPN6, CANPX, CAPNX, CalpM, DJ914P14.1; calpain 6
	7693	ZNF134, pHZ-15; zinc finger protein 134
	126	ADH1C, ADH3; alcohol dehydrogenase 1C (class I), gamma polypeptide
	91608	RASL10B, RRP17, VTS58635; RAS like family 10 member B
	1446	CSN1S1, CASA, CSN1; casein alpha s1
	57472	CNOT6, CCR4, Ccr4a; CCR4-NOT transcription complex subunit 6
	102724488	synaptotagmin-15
	56256	SERTAD4, DJ667H12.2; SERTA domain containing 4
	9437	NCR1, CD335, LY94, NK-p46, NKP46; natural cytotoxicity triggering receptor 1
	124930	ANKRD13B; ankyrin repeat domain 13B
	6015	RING1, RING1A, RNF1; ring finger protein 1
	79846	CFAP69, C7orf63, FAP69, SPGF24; cilia and flagella associated protein 69
	57691	KIAA1586
	145788	C15orf65; chromosome 15 open reading frame 65
	653619	PRAMEF15; PRAME family member 15
	10424	PGRMC2, DG6, PMBP; progesterone receptor membrane component 2
	6699	SPRR1B, CORNIFIN, GADD33, SPR-IB, SPRR1; small proline rich protein 1B
	2998	GYS2; glycogen synthase 2
	8403	SOX14, SOX28; SRY-box transcription factor 14
	79705	LRRK1, RIPK6, Roco1; leucine rich repeat kinase 1
	113730	KLHDC7B; kelch domain containing 7B
	646457	C19orf67; chromosome 19 open reading frame 67
	119032	BORCS7, C10orf32; BLOC-1 related complex subunit 7
	57474	ZNF490; zinc finger protein 490
	84734	FAM167B, C1orf90, DIORA-2; family with sequence similarity 167 member B
	80125	CCDC33, CT61, HP11097; coiled-coil domain containing 33
	9073	CLDN8, HEL-S-79; claudin 8
	340390	WDR97, KIAA1875; WD repeat domain 97
	160777	CCDC60; coiled-coil domain containing 60
	80209	PROSER1, C13orf23; proline and serine rich 1
	284680	SPATA46, C1orf111, HSD20; spermatogenesis associated 46
	83858	ATAD3B, AAA-TOB3, TOB3; ATPase family AAA domain containing 3B
	266727	MDGA1, GPIM, MAMDC3; MAM domain containing glycosylphosphatidylinositol anchor 1
	493753	COA5, 6330578E17Rik, C2orf64, CEMCOX3, MC4DN9, Pet191; cytochrome c oxidase assembly factor 5
	150465	TTL; tubulin tyrosine ligase
	4081	MAB21L1, CAGR1, COFG, Nbla00126; mab-21 like 1
	138162	C9orf116, PIERCE1, RbEST47; chromosome 9 open reading frame 116
	57608	JCAD, KIAA1462; junctional cadherin 5 associated
	79856	SNX22; sorting nexin 22
	57606	SLAIN2, KIAA1458; SLAIN motif family member 2
	651746	ANKRD33B; ankyrin repeat domain 33B
	2139	EYA2, EAB1; EYA transcriptional coactivator and phosphatase 2
	79634	SCRN3, SES3; secernin 3
	100131303	DPEP2NB; DPEP2 neighbor
	154743	BMT2, C7orf60, SAMTOR; base methyltransferase of 25S rRNA 2 homolog
	494118	SPANXN1, CT11.6; SPANX family member N1
	56751	BARHL1; BarH like homeobox 1
	55100	WDR70; WD repeat domain 70
	55508	SLC35E3, BLOV1; solute carrier family 35 member E3
	389320	TEX43, C5orf48, Tseg7; testis expressed 43
	124222	PAQR4; progestin and adipoQ receptor family member 4
	79064	TMEM223; transmembrane protein 223
	51333	ZNF771, DSC43; zinc finger protein 771
	375791	CYSRT1, C9orf169; cysteine rich tail 1
	79729	SH3D21, C1orf113; SH3 domain containing 21
	3660	IRF2, IRF-2; interferon regulatory factor 2
	89884	LHX4, CPHD4; LIM homeobox 4
	147199	SCGB1C1, RYD5; secretoglobin family 1C member 1
	260436	FDCSP, C4orf7, FDC-SP; follicular dendritic cell secreted protein
	54830	NUP62CL; nucleoporin 62 C-terminal like
	414	ARSD, ASD; arylsulfatase D
	84960	CCDC183, KIAA1984, PARF, bA216L13.7; coiled-coil domain containing 183
	131096	KCNH8, ELK, ELK1, Kv12.1, elk3; potassium voltage-gated channel subfamily H member 8
	23352	UBR4, RBAF600, ZUBR1, p600; ubiquitin protein ligase E3 component n-recognin 4
	79008	SLX1B, GIYD2; SLX1 homolog B, structure-specific endonuclease subunit
	113828	FAM83F; family with sequence similarity 83 member F
	84904	ARHGEF39, C9orf100; Rho guanine nucleotide exchange factor 39
	84286	TMEM175, hTMEM175; transmembrane protein 175
	7567	ZNF19, KOX12; zinc finger protein 19
	100507650	RNF212B, C14orf164; ring finger protein 212B
	29113	C6orf15, STG; chromosome 6 open reading frame 15
	25923	ATL3, HSN1F; atlastin GTPase 3
	160140	C11orf65, MFI; chromosome 11 open reading frame 65
	51076	CUTC, CGI-32; cutC copper transporter
	79698	ZMAT4; zinc finger matrin-type 4
	51559	NT5DC3, TU12B1-TY, TU12B1TY; 5'-nucleotidase domain containing 3
	57512	GPR158; G protein-coupled receptor 158
	1008	CDH10; cadherin 10
	80737	VWA7, C6orf27, G7c, NG37; von Willebrand factor A domain containing 7
	283685	GOLGA6L2, CT105; golgin A6 family like 2
	56246	MRAP, B27, C21orf61, FALP, FGD2, GCCD2; melanocortin 2 receptor accessory protein
	56674	TMEM9B, C11orf15; TMEM9 domain family member B
	401258	RAB44, RASD3, RASL13, dJ431A14.3; RAB44, member RAS oncogene family
	7748	ZNF195, HRF1, ZNFP104; zinc finger protein 195
	54538	ROBO4, AOVD3, ECSM4, MRB; roundabout guidance receptor 4
	84326	METTL26, C16orf13, JFP2; methyltransferase like 26
	84221	SPATC1L, C21orf56; spermatogenesis and centriole associated 1 like
	81930	KIF18A, MS-KIF18A, PPP1R99; kinesin family member 18A
	129868	TRIM43, TRIM43A; tripartite motif containing 43
	646174	C16orf90; chromosome 16 open reading frame 90
	11119	BTN3A1, BT3.1, BTF5, BTN3.1, CD277; butyrophilin subfamily 3 member A1
	284611	FAM102B, SYM-3B; family with sequence similarity 102 member B
	25799	ZNF324, ZF5128, ZNF324A; zinc finger protein 324
	1036	CDO1, CDO-I; cysteine dioxygenase type 1
	2842	GPR19; G protein-coupled receptor 19
	55954	ZMAT5, SNRNP20, U11/U12-20K, ZC3H19; zinc finger matrin-type 5
	79778	MICALL2, JRAB, MICAL-L2; MICAL like 2
	140467	ZNF358, ZFEND; zinc finger protein 358
	221035	REEP3, C10orf74, Yip2b; receptor accessory protein 3
	541578	EOLA2, CXorf40B; endothelium and lymphocyte associated ASCH domain 2
	79654	HECTD3; HECT domain E3 ubiquitin protein ligase 3
	83416	FCRL5, BXMAS1, CD307, CD307e, FCRH5, IRTA2, PRO820; Fc receptor like 5
	80007	C10orf88, PAAT; chromosome 10 open reading frame 88
	142940	TRUB1, PUS4; TruB pseudouridine synthase family member 1
	1428	CRYM, DFNA40, THBP; crystallin mu
	26049	FAM169A, SLAP75; family with sequence similarity 169 member A
	7039	TGFA, TFGA; transforming growth factor alpha
	56111	PCDHGA4, PCDH-GAMMA-A4; protocadherin gamma subfamily A, 4
	54437	SEMA5B, SEMAG, SemG; semaphorin 5B
	6668	SP2; Sp2 transcription factor
	91893	FDXACB1, hCG_2033039; ferredoxin-fold anticodon binding domain containing 1
	752	FMNL1, C17orf1, C17orf1B, FHOD4, FMNL, KW-13; formin like 1
	375190	FAM228B; family with sequence similarity 228 member B
	219527	LRRC55; leucine rich repeat containing 55
	5463	POU6F1, BRN5, MPOU, TCFB1; POU class 6 homeobox 1
	340371	NRBP2, TRG16, pp9320; nuclear receptor binding protein 2
	205327	C2orf69; chromosome 2 open reading frame 69
	81553	CYRIA, CYRI-A, FAM49A; CYFIP related Rac1 interactor A
	376132	LRRC10, HRLRRP, LRRC10A; leucine rich repeat containing 10
	25763	H2AP, CXorf27, HIP17, HYPM; H2A.P histone
	84336	TMEM101; transmembrane protein 101
	56241	SUSD2, BK65A6.2, W5C5; sushi domain containing 2
	29106	SCG3, SGIII; secretogranin III
	728597	DCDC2C; doublecortin domain containing 2C
	79142	PHF23, hJUNE-1b; PHD finger protein 23
	79959	CEP76, C18orf9, HsT1705; centrosomal protein 76
	65117	RSRC2; arginine and serine rich coiled-coil 2
	27242	TNFRSF21, BM-018, CD358, DR6; TNF receptor superfamily member 21
	7582	ZNF33B, KOX2, KOX31, ZNF11B; zinc finger protein 33B
	64211	LHX5; LIM homeobox 5
	122953	JDP2, JUNDM2; Jun dimerization protein 2
	389558	FAM180A, UNQ1940; family with sequence similarity 180 member A
	150468	CKAP2L; cytoskeleton associated protein 2 like
	221091	LRRN4CL; LRRN4 C-terminal like
	142689	ASB12; ankyrin repeat and SOCS box containing 12
	84084	RAB6C, WTH3; RAB6C, member RAS oncogene family
	283385	MORN3; MORN repeat containing 3
	168433	RNF133; ring finger protein 133
	55131	RBM28, ANES; RNA binding motif protein 28
	26240	FAM50B, D6S2654E, X5L; family with sequence similarity 50 member B
	55314	TMEM144; transmembrane protein 144
	441519	CT45A3, CT45-3, CT45-4, CT45.3, CT45.4, CT45A4; cancer/testis antigen family 45 member A3
	115811	IQCD, 4933433C09Rik, CFAP84, DRC10; IQ motif containing D
	100129842	ZNF737, ZNF102; zinc finger protein 737
	54860	MS4A12, Ms4a10; membrane spanning 4-domains A12
	338773	TMEM119, OBIF; transmembrane protein 119
	84905	ZNF341, HIES3; zinc finger protein 341
	56108	PCDHGA7, PCDH-GAMMA-A7; protocadherin gamma subfamily A, 7
	51626	DYNC2LI1, CGI-60, D2LIC, LIC3; dynein cytoplasmic 2 light intermediate chain 1
	338661	TMEM225, PMP22CD, PPP1R154, SPATA47; transmembrane protein 225
	246100	CTAG1A, CT6.1, ESO1, LAGE-2, LAGE2A, NY-ESO-1; cancer/testis antigen 1A
	51526	OSER1, C20orf111, HSPC207, Osr1, Perit1, dJ1183I21.1; oxidative stress responsive serine rich 1
	219738	FAM241B, C10orf35; family with sequence similarity 241 member B
	401565	FAM166A, HSD46; family with sequence similarity 166 member A
	201243	SPEM2, C17orf74; SPEM family member 2
	56673	C11orf16; chromosome 11 open reading frame 16
	3216	HOXB6, HOX2, HOX2B, HU-2, Hox-2.2; homeobox B6
	144110	TMEM86A; transmembrane protein 86A
	340277	FAM221A, C7orf46; family with sequence similarity 221 member A
	387718	TEX36, C10orf122, bA383C5.1; testis expressed 36
	80019	UBTD1; ubiquitin domain containing 1
	91056	AP5B1, AP-5, PP1030; adaptor related protein complex 5 subunit beta 1
	83640	RAMAC, C15orf18, FAM103A1, HsT19360, RAM, RAMMET; RNA guanine-7 methyltransferase activating subunit
	92922	CCDC102A; coiled-coil domain containing 102A
	728116	ZBTB8B, ZNF916B; zinc finger and BTB domain containing 8B
	80018	NAA25, C12orf30, MDM20, NAP1; N-alpha-acetyltransferase 25, NatB auxiliary subunit
	51412	ACTL6B, ACTL6, BAF53B, DEE76, EIEE76, IDDSSAD, arpNalpha; actin like 6B
	219348	PLAC9; placenta associated 9
	151649	PP2D1, C3orf48; protein phosphatase 2C like domain containing 1
	9422	ZNF264; zinc finger protein 264
	163033	ZNF579; zinc finger protein 579
	60313	GPBP1L1, SP192; GC-rich promoter binding protein 1 like 1
	10186	LHFPL6, LHFP; LHFPL tetraspan subfamily member 6
	55617	TASP1, C20orf13, SULEHS, dJ585I14.2; taspase 1
	2249	FGF4, FGF-4, HBGF-4, HST, HST-1, HSTF-1, HSTF1, K-FGF, KFGF; fibroblast growth factor 4
	158800	RHOXF1, OTEX, PEPP1; Rhox homeobox family member 1
	79680	RTL10, BOP, C22orf29; retrotransposon Gag like 10
	79886	CAAP1, C9orf82, CAAP; caspase activity and apoptosis inhibitor 1
	25915	NDUFAF3, 2P1, C3orf60, E3-3, MC1DN18; NADH:ubiquinone oxidoreductase complex assembly factor 3
	10964	IFI44L, C1orf29, GS3686; interferon induced protein 44 like
	448835	LCE6A, C1orf44; late cornified envelope 6A
	11264	PXMP4, PMP24; peroxisomal membrane protein 4
	55102	ATG2B, C14orf103; autophagy related 2B
	11230	PRAF2, JM4, Yip6a; PRA1 domain family member 2
	84216	TMEM117; transmembrane protein 117
	162972	ZNF550; zinc finger protein 550
	128434	VSTM2L, C20orf102, dJ1118M15.2; V-set and transmembrane domain containing 2 like
	147670	SMIM17; small integral membrane protein 17
	92799	SHKBP1, PP203, Sb1; SH3KBP1 binding protein 1
	162387	MFSD6L; major facilitator superfamily domain containing 6 like
	64149	C17orf75, NJMU-R1, SRI2; chromosome 17 open reading frame 75
	124535	HSF5, HSF_5, HSTF_5; heat shock transcription factor 5
	84948	TIGD5; tigger transposable element derived 5
	285267	ZNF619; zinc finger protein 619
	10069	RWDD2B, C21orf6, GL011; RWD domain containing 2B
	51490	SPOUT1, C9orf114, CENP-32, CENP32, HSPC109; SPOUT domain containing methyltransferase 1
	343472	BARHL2; BarH like homeobox 2
	285989	ZNF789; zinc finger protein 789
	112885	PHF21B, BHC80L, PHF4; PHD finger protein 21B
	4674	NAP1L2, BPX; nucleosome assembly protein 1 like 2
	150737	TTC30B, IFT70, IFT70B, fleer; tetratricopeptide repeat domain 30B
	26267	FBXO10, FBX10, PRMT11; F-box protein 10
	165055	CCDC138; coiled-coil domain containing 138
	167	CRISP1, AEGL1, ARP, CRISP-1, HEL-S-57, HSCRISP1D, HSCRISP1G, HUMARP; cysteine rich secretory protein 1
	353323	KRTAP12-2, KAP12.2, KRTAP12.2; keratin associated protein 12-2
	79726	WDR59, CDW12, FP977, p90-120; WD repeat domain 59
	432355	SLURP2, SLURP-2; secreted LY6/PLAUR domain containing 2
	100507055	LRCOL1; leucine rich colipase like 1
	729974	RFPL4AL1, RNF210B; ret finger protein like 4A like 1
	26167	PCDHB5, PCDH-BETA5; protocadherin beta 5
	57587	CFAP97, KIAA1430, hmw; cilia and flagella associated protein 97
	140596	DEFB104A, BD-4, DEFB-4, DEFB104, DEFB4, hBD-4; defensin beta 104A
	23029	RBM34; RNA binding motif protein 34
	389384	BNIP5, C6orf222; BCL2 interacting protein 5
	10827	FAM114A2, 133K02, C5orf3; family with sequence similarity 114 member A2
	5151	PDE8A, HsT19550; phosphodiesterase 8A
	128506	OCSTAMP, C20orf123, OC-STAMP, dJ257E24.3; osteoclast stimulatory transmembrane protein
	60493	FASTKD5, dJ1187M17.5; FAST kinase domains 5
	102724428	SIK1B, SIK, SIK-1, SIK1, SNF1LK; salt inducible kinase 1B (putative)
	401250	MCCD1; mitochondrial coiled-coil domain 1
	23176	SEPTIN8, SEP2, SEPT8; septin 8
	55751	TMEM184C, TMEM34; transmembrane protein 184C
	4161	MC5R, MC2; melanocortin 5 receptor
	90141	EFCAB11, C14orf143; EF-hand calcium binding domain 11
	7568	ZNF20, KOX13; zinc finger protein 20
	26048	ZNF500, ZKSCAN18, ZSCAN50; zinc finger protein 500
	84759	PCGF1, 2010002K04Rik, NSPC1, RNF3A-2, RNF68; polycomb group ring finger 1
	643338	C15orf62; chromosome 15 open reading frame 62
	5630	PRPH, NEF4, PRPH1; peripherin
	259240	WFDC9, WAP9, dJ688G8.2; WAP four-disulfide core domain 9
	613	BCR, ALL, BCR1, CML, D22S11, D22S662, PHL; BCR activator of RhoGEF and GTPase
	729085	GASK1A, C3orf41, FAM198A; golgi associated kinase 1A
	254268	AKNAD1, C1orf62; AKNA domain containing 1
	400120	SERTM1, C13orf36; serine rich and transmembrane domain containing 1
	60370	AVPI1, PP5395, VIP32, VIT32; arginine vasopressin induced 1
	399814	C10orf120, bA318C4.1; chromosome 10 open reading frame 120
	245938	DEFB125, DEFB-25; defensin beta 125
	80726	IQCN, KIAA1683; IQ motif containing N
	80008	TMEM156; transmembrane protein 156
	84270	CARD19, BinCARD, C9orf89; caspase recruitment domain family member 19
	9375	TM9SF2, P76; transmembrane 9 superfamily member 2
	56102	PCDHGB3, PCDH-GAMMA-B3; protocadherin gamma subfamily B, 3
	64208	POPDC3, LGMDR26, POP3, bA355M14.1; popeye domain containing 3
	100170841	EPOP, C17orf96, PRR28; elongin BC and polycomb repressive complex 2 associated protein
	79165	LENG1; leukocyte receptor cluster member 1
	23042	PDXDC1, LP8165; pyridoxal dependent decarboxylase domain containing 1
	246744	STH, MAPTIT; saitohin
	4849	CNOT3, IDDSADF, LENG2, NOT3, NOT3H; CCR4-NOT transcription complex subunit 3
	28966	SNX24, PRO1284, SBBI31; sorting nexin 24
	90649	ZNF486, KRBO2; zinc finger protein 486
	9911	TMCC2, HUCEP11; transmembrane and coiled-coil domain family 2
	79098	C1orf116, SARG; chromosome 1 open reading frame 116
	84935	MEDAG, AWMS3, C13orf33, MEDA-4, MEDA4, hAWMS3; mesenteric estrogen dependent adipogenesis
	93436	ARMC6, R30923_1; armadillo repeat containing 6
	54811	ZNF562; zinc finger protein 562
	132203	SNTN, S100A1L, S100AL, sentan; sentan, cilia apical structure protein
	101060211	CT45A7, CT45-5, CT45-6, CT45A5, CT45A6; cancer/testis antigen family 45 member A7
	6810	STX4, STX4A, p35-2; syntaxin 4
	153918	ZC2HC1B, C6orf94, FAM164B, dJ468K18.5; zinc finger C2HC-type containing 1B
	55656	INTS8, C8orf52, INT8, NEDCHS; integrator complex subunit 8
	102724594	U2AF1L5; U2 small nuclear RNA auxiliary factor 1 like 5
	149643	SPATA45, C1orf227; spermatogenesis associated 45
	132851	SPATA4, CFAP178, FAP178, SPEF1B, TSARG2; spermatogenesis associated 4
	166752	FREM3; FRAS1 related extracellular matrix 3
	51659	GINS2, HSPC037, PSF2, Pfs2; GINS complex subunit 2
	881	CCIN, BTBD20, KBTBD14; calicin
	55017	C14orf119; chromosome 14 open reading frame 119
	126068	ZNF441; zinc finger protein 441
	79774	GRTP1, TBC1D6; growth hormone regulated TBC protein 1
	25941	TPGS2, C18orf10, HMFN0601, L17, PGs2; tubulin polyglutamylase complex subunit 2
	3385	ICAM3, CD50, CDW50, ICAM-R; intercellular adhesion molecule 3
	340204	CLPSL1, C6orf127, ESP32, dJ510O8.6; colipase like 1
	10198	MPHOSPH9, MPP-9, MPP9; M-phase phosphoprotein 9
	168850	ZNF800; zinc finger protein 800
	388567	ZNF749; zinc finger protein 749
	85481	PSKH2; protein serine kinase H2
	168451	THAP5; THAP domain containing 5
	203259	FAM219A, C9orf25; family with sequence similarity 219 member A
	647024	C6orf132, bA7K24.2; chromosome 6 open reading frame 132
	11085	ADAM30, svph4; ADAM metallopeptidase domain 30
	10773	ZBTB6, ZID, ZNF482; zinc finger and BTB domain containing 6
	170062	FAM47B; family with sequence similarity 47 member B
	120534	ARL14EP, ARF7EP, C11orf46, dJ299F11.1; ADP ribosylation factor like GTPase 14 effector protein
	131408	FAM131A, C3orf40, FLAT715, PRO1378; family with sequence similarity 131 member A
	55958	KLHL9; kelch like family member 9
	10753	CAPN9, GC36, nCL-4; calpain 9
	51110	LACTB2, CGI-83; lactamase beta 2
	266812	NAP1L5, DRLM; nucleosome assembly protein 1 like 5
	10607	TBL3, SAZD, UTP13; transducin beta like 3
	84078	KBTBD7; kelch repeat and BTB domain containing 7
	102724770	protein DGCR6
	84064	HDHD2, 3110052N05Rik, HEL-S-301; haloacid dehalogenase like hydrolase domain containing 2
	136647	MPLKIP, ABHS, C7orf11, ORF20, TTD4; M-phase specific PLK1 interacting protein
	390429	OR4N2, OR14-13, OR14-8; olfactory receptor family 4 subfamily N member 2
	147837	ZNF563; zinc finger protein 563
	170825	GSX2, DMJDS2, GSH2; GS homeobox 2
	54662	TBC1D13; TBC1 domain family member 13
	56658	TRIM39, RNF23, TFP, TRIM39B; tripartite motif containing 39
	259308	FAM205A, C9orf144B; family with sequence similarity 205 member A
	29919	RMC1, C18orf8, HsT2591, MIC1, Mic-1, WDR98; regulator of MON1-CCZ1
	51430	SUCO, C1orf9, CH1, OPT, SLP1; SUN domain containing ossification factor
	85376	RIMBP3, RIM-BP3, RIM-BP3.1, RIM-BP3.A, RIMBP3.1, RIMBP3A; RIMS binding protein 3
	26150	RIBC2, C22orf11, TRIB; RIB43A domain with coiled-coils 2
	6650	CAPN15, SOLH; calpain 15
	284110	GSDMA, FKSG9, GSDM, GSDM1; gasdermin A
	147746	HIPK4; homeodomain interacting protein kinase 4
	283254	HARBI1, C11orf77; harbinger transposase derived 1
	2857	GPR34, LYPSR1; G protein-coupled receptor 34
	114907	FBXO32, Fbx32, MAFbx; F-box protein 32
	117145	THEM4, CTMP; thioesterase superfamily member 4
	9961	MVP, LRP, VAULT1; major vault protein
	5957	RCVRN, RCV1; recoverin
	115950	ZNF653, E430039K05Rik, ZIP67; zinc finger protein 653
	56137	PCDHA12, PCDH-ALPHA12; protocadherin alpha 12
	91304	TMEM259, ASBABP1, C19orf6, MBRL, MEMBRALIN, R32184_3; transmembrane protein 259
	10214	SSX3, CT5.3; SSX family member 3
	84694	GJA10, CX62; gap junction protein alpha 10
	257415	FAM133B; family with sequence similarity 133 member B
	57221	ARFGEF3, A7322, BIG3, C6orf92, KIAA1244, PPP1R33, dJ171N11.1; ARFGEF family member 3
	23017	FAIM2, LFG, LFG2, NGP35, NMP35, TMBIM2; Fas apoptotic inhibitory molecule 2
	51309	ARMCX1, ALEX1, GASP7; armadillo repeat containing X-linked 1
	140032	RPS4Y2, RPS4Y2P; ribosomal protein S4 Y-linked 2
	56129	PCDHB7, PCDH-BETA7; protocadherin beta 7
	51225	ABI3, NESH, SSH3BP3; ABI family member 3
	126375	ZNF792; zinc finger protein 792
	10224	ZNF443, ZK1; zinc finger protein 443
	11247	NXPH4, NPH4; neurexophilin 4
	55196	RESF1, C12orf35, GET, KIAA1551, UTA2-1; retroelement silencing factor 1
	284099	C17orf78; chromosome 17 open reading frame 78
	254225	RNF169; ring finger protein 169
	126017	ZNF813; zinc finger protein 813
	55229	PANK4; pantothenate kinase 4 (inactive)
	132864	CPEB2, CPE-BP2, CPEB-2, hCPEB-2; cytoplasmic polyadenylation element binding protein 2
	79611	ACSS3; acyl-CoA synthetase short chain family member 3
	27146	FAM184B; family with sequence similarity 184 member B
	170958	ZNF525; zinc finger protein 525
	165324	UBXN2A, UBXD4; UBX domain protein 2A
	23228	PLCL2, PLCE2; phospholipase C like 2
	283284	IGSF22, IGFN2; immunoglobulin superfamily member 22
	51267	CLEC1A, CLEC-1, CLEC1; C-type lectin domain family 1 member A
	56985	ADPRM, C17orf48, MDS006, NBLA03831; ADP-ribose/CDP-alcohol diphosphatase, manganese dependent
	63923	TNN, TN-W, TNW; tenascin N
	253143	PRR14L, C22orf30; proline rich 14 like
	22981	NINL, NLP; ninein like
	91289	LMF2, TMEM112B, TMEM153; lipase maturation factor 2
	100506564	THEGL; theg spermatid protein like
	728819	C1GALT1C1L; C1GALT1 specific chaperone 1 like
	338949	TMEM202; transmembrane protein 202
	342125	TMC3; transmembrane channel like 3
	375035	SFT2D2, UNQ512, dJ747L4.C1.2; SFT2 domain containing 2
	79647	AKIRIN1, C1orf108, STRF2; akirin 1
	644041	C18orf63, DKFZP781G0119; chromosome 18 open reading frame 63
	26297	SERGEF, DELGEF, Gnefr; secretion regulating guanine nucleotide exchange factor
	84457	PHYHIPL; phytanoyl-CoA 2-hydroxylase interacting protein like
	730094	MOSMO, ATTHOG, BC030336, C16orf52; modulator of smoothened
	22904	SBNO2, KIAA0963, SNO, STNO; strawberry notch homolog 2
	338761	C1QL4, C1QTNF11, CTRP11; complement C1q like 4
	388730	TMEM81, HC3107, KVLA2788, UNQ2788; transmembrane protein 81
	386678	KRTAP10-11, KAP10.11, KAP10.9, KAP18-9, KAP18.11, KRTAP10-9, KRTAP10.9, KRTAP18-11, KRTAP18-9, KRTAP18.11, KRTAP18.9; keratin associated protein 10-11
	219409	GSX1, GSH1, Gsh-1; GS homeobox 1
	388327	C17orf100; chromosome 17 open reading frame 100
	153643	FAM81B; family with sequence similarity 81 member B
	65258	MPPE1, Cdc1, PGAP5; metallophosphoesterase 1
	9258	MFHAS1, LRRC65, MASL1, ROCO4; malignant fibrous histiocytoma amplified sequence 1
	10537	UBD, FAT10, GABBR1, UBD-3; ubiquitin D
	148213	ZNF681; zinc finger protein 681
	4661	MYT1, C20orf36, MTF1, MYTI, NZF2, PLPB1, ZC2H2C1, ZC2HC4A; myelin transcription factor 1
	415117	STX19; syntaxin 19
	27253	PCDH17, PCDH68, PCH68; protocadherin 17
	8528	DDO, DASOX, DDO-1, DDO-2; D-aspartate oxidase
	57615	ZNF492, ZNF115; zinc finger protein 492
	619373	MBOAT4, FKSG89, GOAT, OACT4; membrane bound O-acyltransferase domain containing 4
	8451	CUL4A; cullin 4A
	219623	TMEM26; transmembrane protein 26
	124925	SEZ6, BSRPC; seizure related 6 homolog
	256051	ZNF549; zinc finger protein 549
	124817	CNTD1, CNTD, COSA1; cyclin N-terminal domain containing 1
	117608	ZNF354B, KID2; zinc finger protein 354B
	137075	CLDN23, CLDNL, hCG1646163; claudin 23
	168417	ZNF679; zinc finger protein 679
	101060376	TBC1D3L; TBC1 domain family member 3L
	375189	PFN4; profilin family member 4
	55219	MACO1, MACOILIN, TMEM57; macoilin 1
	89790	SIGLEC10, PRO940, SIGLEC-10, SLG2; sialic acid binding Ig like lectin 10
	158297	SAXO1, C9orf138, FAM154A; stabilizer of axonemal microtubules 1
	139170	DCAF12L1, KIAA1892L, WDR40B; DDB1 and CUL4 associated factor 12 like 1
	25966	C2CD2, C21orf25, C21orf258, TMEM24L; C2 calcium dependent domain containing 2
	23612	PHLDA3, TIH1; pleckstrin homology like domain family A member 3
	54520	CCDC93; coiled-coil domain containing 93
	201798	TIGD4; tigger transposable element derived 4
	79180	EFHD2, SWS1; EF-hand domain family member D2
	375337	TOPAZ1, C3orf77; testis and ovary specific PAZ domain containing 1
	83786	FRMD8, FKSG44, iTAP; FERM domain containing 8
	3818	KLKB1, KLK3, PKK, PKKD, PPK; kallikrein B1
	93517	SDR42E1, HSPC105; short chain dehydrogenase/reductase family 42E, member 1
	284422	SMIM24, C19orf77, HSPC323, MARDI; small integral membrane protein 24
	163223	ZNF676; zinc finger protein 676
	79955	PDZD7, DFNB57, PDZK7; PDZ domain containing 7
	83893	SPATA16, NYD-SP12, SPGF6; spermatogenesis associated 16
	136051	ZNF786; zinc finger protein 786
	5522	PPP2R2C, B55-GAMMA, B55gamma, IMYPNO, IMYPNO1, PR52, PR55G; protein phosphatase 2 regulatory subunit Bgamma
	80194	TMEM134; transmembrane protein 134
	55015	PRPF39; pre-mRNA processing factor 39
	80032	ZNF556; zinc finger protein 556
	1006	CDH8, Nbla04261; cadherin 8
	79170	PRR15L, ATAD4; proline rich 15 like
	55032	SLC35A5; solute carrier family 35 member A5
	5822	PWP2, EHOC-17, PWP2H, UTP1; PWP2 small subunit processome component
	116064	LRRC58; leucine rich repeat containing 58
	9851	MNR, OFIP; KIAA0753
	11187	PKP3; plakophilin 3
	1810	DR1, NC2, NC2-BETA, NC2B, NCB2; down-regulator of transcription 1
	4438	MSH4; mutS homolog 4
	388818	KRTAP26-1; keratin associated protein 26-1
	100653515	CEP295NL, DDC8, KIAA1731NL; CEP295 N-terminal like
	6051	RNPEP, AP-B, APB; arginyl aminopeptidase
	23232	TBC1D12; TBC1 domain family member 12
	168975	CNBD1; cyclic nucleotide binding domain containing 1
	57695	USP37; ubiquitin specific peptidase 37
	147744	TMEM190, MDAC1; transmembrane protein 190
	130827	TMEM182; transmembrane protein 182
	353332	KRTAP12-1, KAP12.1, KRTAP12.1; keratin associated protein 12-1
	113675	SDSL, SDH_2, SDS-RS1, TDH, cSDH; serine dehydratase like
	344787	ZNF860; zinc finger protein 860
	115761	ARL11, ARLTS1; ADP ribosylation factor like GTPase 11
	10548	TM9SF1, HMP70, MP70; transmembrane 9 superfamily member 1
	387804	VSTM5, C11orf90; V-set and transmembrane domain containing 5
	2938	GSTA1, GST-epsilon, GST2, GSTA1-1, GTH1; glutathione S-transferase alpha 1
	152940	C4orf45; chromosome 4 open reading frame 45
	84630	TTBK1, BDTK; tau tubulin kinase 1
	23270	TSPYL4, dJ486I3.2; TSPY like 4
	375057	STUM, C1orf95; stum, mechanosensory transduction mediator homolog
	126520	PLK5, PLK-5, PLK5P, SgK384ps; polo like kinase 5 (inactive)
	91373	UAP1L1; UDP-N-acetylglucosamine pyrophosphorylase 1 like 1
	134187	POU5F2, SPRM-1; POU domain class 5, transcription factor 2
	83992	CTTNBP2, C7orf8, CORTBP2, Orf4; cortactin binding protein 2
	25886	POC1A, PIX2, SOFT, WDR51A; POC1 centriolar protein A
	203238	CCDC171, C9orf93, bA536D16.1, bA778P13.1; coiled-coil domain containing 171
	55352	COPRS, C17orf79, COPR5, HSA272196, TTP1; coordinator of PRMT5 and differentiation stimulator
	390927	ZNF793; zinc finger protein 793
	3218	HOXB8, HOX2, HOX2D, Hox-2.4; homeobox B8
	5411	PNN, DRS, DRSP, SDK3, memA; pinin, desmosome associated protein
	100463289	MTRNR2L5, HN5; MT-RNR2 like 5
	27201	GPR78; G protein-coupled receptor 78
	4992	OR1F1, OLFMF, OR16-36, OR16-37, OR16-88, OR16-89, OR16-90, OR1F10, OR1F13P, OR1F4, OR1F5, OR1F6, OR1F7, OR1F8, OR1F9, OR3-145, ORL1023; olfactory receptor family 1 subfamily F member 1
	441864	TARM1, OLT-2; T cell-interacting, activating receptor on myeloid cells 1
	4924	NUCB1, CALNUC, NUC; nucleobindin 1
	245932	DEFB119, DEFB-19, DEFB-20, DEFB120, DEFB20, ESC42-RELA, ESC42-RELB; defensin beta 119
	100130958	SYCE1L, MRP2; synaptonemal complex central element protein 1 like
	23386	NUDCD3, NudCL; NudC domain containing 3
	51481	VCX3A, VCX-8r, VCX-A, VCX3, VCX8R, VCXA; variable charge X-linked 3A
	339318	ZNF181, HHZ181; zinc finger protein 181
	341208	HEPHL1, HJDD, ZP; hephaestin like 1
	80305	TRABD, LP6054, PP2447; TraB domain containing
	26686	OR4E2, OR14-42; olfactory receptor family 4 subfamily E member 2
	150771	ITPRIPL1, KIAA1754L; ITPRIP like 1
	440184	CCDC196, C14orf53, LINC00238, NCRNA00238; coiled-coil domain containing 196
	25902	MTHFD1L, FTHFSDC1, MTC1THFS, dJ292B18.2; methylenetetrahydrofolate dehydrogenase (NADP+ dependent) 1 like
	653082	ZDHHC11B, DHHC-11B; zinc finger DHHC-type containing 11B
	114823	LENG8, pp13842; leukocyte receptor cluster member 8
	340481	ZDHHC21, DHHC-21, DHHC21, DNZ1, HSPC097; zinc finger DHHC-type palmitoyltransferase 21
	401551	WDR38; WD repeat domain 38
	203069	R3HCC1; R3H domain and coiled-coil containing 1
	729458	MBD3L2B; methyl-CpG binding domain protein 3 like 2B
	130612	TMEM198, TMEM198A; transmembrane protein 198
	3909	LAMA3, BM600, E170, LAMNA, LOCS; laminin subunit alpha 3
	285095	FAM240C; family with sequence similarity 240 member C
	341567	H1-7, H1.7, H1FNT, H1T2; H1.7 linker histone
	56967	C14orf132, C14orf88; chromosome 14 open reading frame 132
	391114	OR6K3, OR1-18; olfactory receptor family 6 subfamily K member 3
	100421372	zinc finger and SCAN domain containing 29
	128653	C20orf141, dJ860F19.4; chromosome 20 open reading frame 141
	285423	IQCM; IQ motif containing M
	254427	PROSER2, C10orf47; proline and serine rich 2
	143686	SESN3, SEST3; sestrin 3
	9069	CLDN12; claudin 12
	388228	SBK1, SBK; SH3 domain binding kinase 1
	7103	TSPAN8, CO-029, TM4SF3; tetraspanin 8
	10668	CGRRF1, CGR19, RNF197; cell growth regulator with ring finger domain 1
	60385	TSKS, PPP1R161, STK22S1, TSKS1, TSSKS; testis specific serine kinase substrate
	7772	ZNF229; zinc finger protein 229
	7913	DEK, D6S231E; DEK proto-oncogene
	55086	RADX, CXorf57; RPA1 related single stranded DNA binding protein, X-linked
	643155	SMIM15, C5orf43; small integral membrane protein 15
	645432	ARRDC5; arrestin domain containing 5
	170960	ZNF721; zinc finger protein 721
	84253	GARNL3, bA356B19.1; GTPase activating Rap/RanGAP domain like 3
	160762	CCDC63, ODA5; coiled-coil domain containing 63
	137797	LYPD2, LYPDC2, UNQ430; LY6/PLAUR domain containing 2
	54467	ANKIB1; ankyrin repeat and IBR domain containing 1
	85453	TSPYL5; TSPY like 5
	145741	C2CD4A, FAM148A, NLF1; C2 calcium dependent domain containing 4A
	387856	CCDC184, C12orf68; coiled-coil domain containing 184
	80818	ZNF436, ZNF, Zfp46; zinc finger protein 436
	387715	ARMS2, ARMD8; age-related maculopathy susceptibility 2
	7180	CRISP2, CRISP-2, CT36, GAPDL5, TPX1, TSP1; cysteine rich secretory protein 2
	256714	MAP7D2; MAP7 domain containing 2
	221545	C6orf136; chromosome 6 open reading frame 136
	84889	SLC7A3, ATRC3, CAT-3, CAT3; solute carrier family 7 member 3
	162968	ZNF497; zinc finger protein 497
	133584	EGFLAM, AGRINL, AGRNL, PIKA; EGF like, fibronectin type III and laminin G domains
	116441	TM4SF18, L6D; transmembrane 4 L six family member 18
	200845	KCTD6, KCASH3; potassium channel tetramerization domain containing 6
	285268	ZNF621; zinc finger protein 621
	57711	ZNF529; zinc finger protein 529
	3795	KHK; ketohexokinase
	140461	ASB8, PP14212; ankyrin repeat and SOCS box containing 8
	56704	JPH1, CMT2K, JP-1, JP1; junctophilin 1
	59277	NTN4, PRO3091; netrin 4
	160287	LDHAL6A, LDH6A; lactate dehydrogenase A like 6A
	25888	ZNF473, ZFP100, ZN473; zinc finger protein 473
	55089	SLC38A4, ATA3, NAT3, PAAT, SNAT4; solute carrier family 38 member 4
	151648	SGO1, CAID, NY-BR-85, SGO, SGOL1; shugoshin 1
	84330	ZNF414, ZFP414; zinc finger protein 414
[truncated: 16,743 more rows]

## Sheet: KXXXK motif
	Proteins having K-X-X-X-K motif
	#ID	DESC
	102724788	proline dehydrogenase 1, mitochondrial
	728419	USP17L30; ubiquitin specific peptidase 17 like family member 30
	728379	USP17L26; ubiquitin specific peptidase 17 like family member 26
	245927	DEFB113, DEFB-13; defensin beta 113
	29958	DMGDH, DMGDHD, ME2GLYDH; dimethylglycine dehydrogenase
	401447	USP17L1, USP17L1P; ubiquitin specific peptidase 17 like family member 1
	728373	USP17L25; ubiquitin specific peptidase 17 like family member 25
	101928677	ETDA; embryonic testis differentiation homolog A
	400736	PRAMEF13; PRAME family member 13
	728405	USP17L29; ubiquitin specific peptidase 17 like family member 29
	140453	MUC17, MUC-17, MUC-3, MUC3; mucin 17, cell surface associated
	728400	USP17L28; ubiquitin specific peptidase 17 like family member 28
	728393	USP17L27; ubiquitin specific peptidase 17 like family member 27
	729528	PRAMEF14; PRAME family member 14
	245939	DEFB128, DEFB-28, DEFB28, hBD-28; defensin beta 128
	391003	PRAMEF18; PRAME family member 18
	504191	OR9G9, OR9G1; olfactory receptor family 9 subfamily G member 9
	441155	zinc finger CCCH-type domain-containing-like
	5540	NPY4R, NPY4-R, PP1, PPYR1, Y4; neuropeptide Y receptor Y4
	645836	USP17L3, USP17B, USP17F; ubiquitin specific peptidase 17 like family member 3
	10618	TGOLN2, TGN38, TGN46, TGN48, TGN51, TTGN2, hTGN46, hTGN48, hTGN51; trans-golgi network protein 2
	11098	PRSS23, SIG13, SPUVE, ZSIG13; serine protease 23
	157848	NKX6-3, NKX6.3; NK6 homeobox 3
	122665	RNASE8, RAE2; ribonuclease A family member 8
	6039	RNASE6, RAD1, RNS6, RNasek6; ribonuclease A family member k6
	158358	KIAA2026
	26002	MOXD1, MOX, PRO5780, dJ248E1.1; monooxygenase DBH like 1
	29068	ZBTB44, BTBD15, HSPC063, ZNF851; zinc finger and BTB domain containing 44
	55178	MRM3, RMTL1, RNMTL1; mitochondrial rRNA methyltransferase 3
	129293	TRABD2A, C2orf89, TIKI1; TraB domain containing 2A
	56061	UBFD1, UBPH; ubiquitin family domain containing 1
	26032	SUSD5; sushi domain containing 5
	8455	ATRN, DPPT-L, MGCA; attractin
	140880	CST11, CST8L, CTES2, SC13, dJ322G13.6; cystatin 11
	246181	AKR7L, AFAR3, AFB1-AR_3, AFB1-AR3, AKR7A4; aldo-keto reductase family 7 like (gene/pseudogene)
	962	CD48, BCM1, BLAST, BLAST1, MEM-102, SLAMF2, hCD48, mCD48; CD48 molecule
	196740	VSTM4, C10orf72; V-set and transmembrane domain containing 4
	126075	CCDC159; coiled-coil domain containing 159
	100506374	EDDM13; epididymal protein 13
	163154	PRR22; proline rich 22
	23632	CA14, CAXiV; carbonic anhydrase 14
	5672	PSG4, PSBG-4, PSBG-9, PSG9; pregnancy specific beta-1-glycoprotein 4
	1135	CHRNA2; cholinergic receptor nicotinic alpha 2 subunit
	27190	IL17B, IL-17B, IL-20, NIRF, ZCYTO7; interleukin 17B
	27348	TOR1B, DQ1; torsin family 1 member B
	284541	CYP4A22; cytochrome P450 family 4 subfamily A member 22
	256710	GLIPR1L1, ALKN2972, PRO7434; GLIPR1 like 1
	56776	FMN2; formin 2
	51069	MRPL2, CGI-22, MRP-L14, RPML14; mitochondrial ribosomal protein L2
	392509	ARL13A, ARL13, dJ341D10.2; ADP ribosylation factor like GTPase 13A
	79097	TRIM48, RNF101; tripartite motif containing 48
	4295	MLN; motilin
	401124	DTHD1; death domain containing 1
	8822	FGF17, FGF-13, FGF-17, HH20; fibroblast growth factor 17
	10720	UGT2B11; UDP glucuronosyltransferase family 2 member B11
	51642	MRPL48, CGI-118, HSPC290, L48MT, MRP-L48; mitochondrial ribosomal protein L48
	2327	FMO2, FMO1B1; flavin containing dimethylaniline monoxygenase 2
	245909	DEFB106A, BD-6, DEFB-6, DEFB106; defensin beta 106A
	114118903	ARHGAP11A-SCG5; ARHGAP11A-SCG5 readthrough
	51106	TFB1M, CGI-75, CGI75, mtTFB, mtTFB1; transcription factor B1, mitochondrial
	54145	H2BS1, H2B/s, H2BFS; H2B.S histone 1
	171222	UBE2L5, UBCH7N2, UBE2L5P; ubiquitin conjugating enzyme E2 L5
	7365	UGT2B10, UDPGT2B10; UDP glucuronosyltransferase family 2 member B10
	140706	CCM2L, C20orf160, dJ310O13.5; CCM2 like scaffold protein
	84658	ADGRE3, EMR3; adhesion G protein-coupled receptor E3
	9856	AAVR, DYLX2, DYX2, NMIG; KIAA0319
	64693	CTAGE1, CT21.1, CT21.2, CTAGE, CTAGE-1, CTAGE-2; cutaneous T cell lymphoma-associated antigen 1
	29951	PDZRN4, LNX4, SAMCAP3L; PDZ domain containing ring finger 4
	23305	ACSL6, ACS2, FACL6, LACS_6, LACS2, LACS5; acyl-CoA synthetase long chain family member 6
	100529097	RPL36A-HNRNPH2; RPL36A-HNRNPH2 readthrough
	158056	MAMDC4, AEGP, EDTB; MAM domain containing 4
	147685	C19orf18; chromosome 19 open reading frame 18
	84899	TMTC4; transmembrane O-mannosyltransferase targeting cadherins 4
	100529251	CKLF-CMTM1; CKLF-CMTM1 readthrough
	654364	NME1-NME2, NM23-LV, NMELV; NME1-NME2 readthrough
	110117499	P3R3URF-PIK3R3, LOC110117498-PIK3R3; P3R3URF-PIK3R3 readthrough
	100526740	ATP5MF-PTCD1, ATP5J2-PTCD1; ATP5MF-PTCD1 readthrough
	100529241	HSPE1-MOB4, HSPE1-PHOCN; HSPE1-MOB4 readthrough
	9369	NRXN3, C14orf60; neurexin 3
	100526772	STIMATE-MUSTN1, TMEM110-MUSTN1; STIMATE-MUSTN1 readthrough
	100528017	SAA2-SAA4; SAA2-SAA4 readthrough
	10047	CST8, CRES, CTES5; cystatin 8
	100506127	GVQW3; GVQW motif containing 3
	23091	ZC3H13, KIAA0853, Xio; zinc finger CCCH-type containing 13
	100527943	TGIF2-RAB5IF, TGIF2-C20orf24; TGIF2-RAB5IF readthrough
	10675	CSPG5, NGC; chondroitin sulfate proteoglycan 5
	54991	C1orf159; chromosome 1 open reading frame 159
	107303344	SETDB2-PHF11; SETDB2-PHF11 readthrough
	100533467	BIVM-ERCC5, ERCC5-202; BIVM-ERCC5 readthrough
	115253422	DUS4L-BCAP29; DUS4L-BCAP29 readthrough
	91646	TDRD12, ECAT8; tudor domain containing 12
	55113	XKR8, XRG8, hXkr8; XK related 8
	8331	H2AC14, H2A/E, H2AFE, HIST1H2AJ, dJ160A22.4; H2A clustered histone 14
	106865373	GET1-SH3BGR, WRB-SH3BGR; GET1-SH3BGR readthrough
	106707243	PRH1-TAS2R14; PRH1-TAS2R14 readthrough
	110091775	CFAP298-TCP10L, C21orf59-TCP10L, C21orf77, LINC00846; CFAP298-TCP10L readthrough
	339398	LINGO4, DAAT9248, LRRN6D, PRO34002; leucine rich repeat and Ig domain containing 4
	728130	NUTM2D, FAM22D; NUT family member 2D
	387522	PEDS1-UBE2V1, CROC-1B, CROC1B, KUA-UEV, TMEM189-UBE2V1; PEDS1-UBE2V1 readthrough
	114483834	ABCF2-H2BE1; ABCF2-H2BE1 readthrough
	404734	ANKHD1-EIF4EBP3, MASK-BP3, MASK-BP3ARF; ANKHD1-EIF4EBP3 readthrough
	389831	uncharacterized LOC389831
	102725191	uncharacterized LOC102725191
	100885850	PTGES3L-AARSD1; PTGES3L-AARSD1 readthrough
	100529240	ZNF816-ZNF321P, ZNF816-ZNF321; ZNF816-ZNF321P readthrough
	84293	PRXL2A, Adrx, C10orf58, FAM213A, PAMM; peroxiredoxin like 2A
	553158	PRR5-ARHGAP8; PRR5-ARHGAP8 readthrough
	9628	RGS6, GAP, HA117, S914; regulator of G protein signaling 6
	25879	DCAF13, GM83, HSPC064, Sof1, WDSOF1; DDB1 and CUL4 associated factor 13
	5173	PDYN, ADCA, PENKB, SCA23; prodynorphin
	388428	PVALEF, AATK-AS1; parvalbumin like EF-hand containing
	283450	HECTD4, C12ord51, C12orf51, HEEL, POTAGE; HECT domain E3 ubiquitin protein ligase 4
	114841035	Uncharacterized protein LOC114841035
	23011	RAB21; RAB21, member RAS oncogene family
	7385	UQCRC2, MC3DN5, QCR2, UQCR2; ubiquinol-cytochrome c reductase core protein 2
	64215	DNAJC1, DNAJL1, ERdj1, HTJ1, MTJ1; DnaJ heat shock protein family (Hsp40) member C1
	2531	KDSR, DHSR, EKVP4, FVT1, SDR35C1; 3-ketodihydrosphingosine reductase
	22865	SLITRK3; SLIT and NTRK like family member 3
	284217	LAMA1, LAMA, PTBHS, S-LAM-alpha; laminin subunit alpha 1
	23272	TASOR, C3orf63, FAM208A, RAP140, TASOR1, se89-1; transcription activation suppressor
	51365	PLA1A, PS-PLA1, PSPLA1; phospholipase A1 member A
	10695	CNPY3, CAG4A, DEE60, EIEE60, ERDA5, PRAT4A, TNRC5; canopy FGF signaling regulator 3
	339500	ZNF678; zinc finger protein 678
	5671	PSG3; pregnancy specific beta-1-glycoprotein 3
	84775	ZNF607; zinc finger protein 607
	348378	SHISAL2A, FAM159A, PRO7171, WWLS2783; shisa like 2A
	147657	ZNF480; zinc finger protein 480
	79145	CHCHD7, COX23; coiled-coil-helix-coiled-coil-helix domain containing 7
	7762	ZNF215, BAZ-2, BAZ2, ZKSCAN11, ZSCAN43; zinc finger protein 215
	574414	PRR9; proline rich 9
	148254	ZNF555; zinc finger protein 555
	11019	LIAS, HGCLAS, HUSSY-01, LAS, LIP1, LS, PDHLD; lipoic acid synthetase
	51175	TUBE1, TUBE, dJ142L7.2; tubulin epsilon 1
	643641	ZNF862; zinc finger protein 862
	339976	TRIML1, RNF209; tripartite motif family like 1
	414332	LCN10; lipocalin 10
	151126	ZNF385B, ZNF533; zinc finger protein 385B
	284486	THEM5, ACOT15; thioesterase superfamily member 5
	196264	MPZL3; myelin protein zero like 3
	84945	ABHD13, BEM46L1, C13orf6, bA153I24.2; abhydrolase domain containing 13
	10917	BTNL3, BTN9.1, BTNLR; butyrophilin like 3
	101928603	ARMH2, C6orf229; armadillo like helical domain containing 2
	90987	ZNF251; zinc finger protein 251
	341880	SLC35F4, C14orf36, c14_5373; solute carrier family 35 member F4
	654254	ZNF732; zinc finger protein 732
	128387	TATDN3; TatD DNase domain containing 3
	64064	OXCT2, FKSG25, SCOTT; 3-oxoacid CoA-transferase 2
	140691	TRIM69, HSD-34, HSD34, RNF36, Trif; tripartite motif containing 69
	129787	TMEM18, lncND; transmembrane protein 18
	147409	DSG4, CDGF13, CDHF13, HYPT6, LAH; desmoglein 4
	55780	ERMARD, C6orf70, PVNH6, dJ266L20.3; ER membrane associated RNA degradation
	440515	ZNF506; zinc finger protein 506
	92170	MTG1, GTP, GTPBP7; mitochondrial ribosome associated GTPase 1
	55152	DALRD3, DEE86, EIEE86; DALR anticodon binding domain containing 3
	7574	ZNF26, HEL-179, KOX20; zinc finger protein 26
	51390	AIG1, AIG-1, dJ95L4.1; androgen induced 1
	57495	NWD2, KIAA1239; NACHT and WD repeat domain containing 2
	253190	SERHL2, dJ222E13.1; serine hydrolase like 2
	219965	OR5B17, OR11-237, OR5B20P; olfactory receptor family 5 subfamily B member 17
	340156	MYLK4, SgK085; myosin light chain kinase family member 4
	140886	PABPC5, PABP5; poly(A) binding protein cytoplasmic 5
	56892	TCIM, C8orf4, TC-1, TC1; transcriptional and immune response regulator
	84076	TKTL2; transketolase like 2
	7773	ZNF230, FDZF2; zinc finger protein 230
	140689	CBLN4, CBLNL1; cerebellin 4 precursor
	93589	CACNA2D4, RCD4; calcium voltage-gated channel auxiliary subunit alpha2delta 4
	84696	ABHD1, LABH1; abhydrolase domain containing 1
	7576	ZNF28, KOX24; zinc finger protein 28
	284349	ZNF283, HZF19, HZF41; zinc finger protein 283
	145773	FAM81A; family with sequence similarity 81 member A
	122769	LRR1, 4-1BBLRR, LRR-1, PPIL5; leucine rich repeat protein 1
	81572	PDRG1, C20orf126, PDRG; p53 and DNA damage regulated 1
	84233	TMEM126A, OPA7; transmembrane protein 126A
	79716	NPEPL1, bA261P9.2; aminopeptidase like 1
	341277	OVCH2, OVTN; ovochymase 2
	344752	AADACL2; arylacetamide deacetylase like 2
	7700	ZNF141, D4S90, pHZ-44; zinc finger protein 141
	91298	C12orf29; chromosome 12 open reading frame 29
	653140	FAM228A, C2orf84; family with sequence similarity 228 member A
	81931	ZNF93, HPF34, HTF34, TF34, ZNF505; zinc finger protein 93
	11249	NXPH2, NPH2; neurexophilin 2
	283985	FADS6, FP18279; fatty acid desaturase 6
	90231	KIAA2013
	146849	CCDC42, CCDC42A; coiled-coil domain containing 42
	100303755	PET117, CSRP2BP, MC4DN19; PET117 cytochrome c oxidase chaperone
	100132916	SHISAL2B, FAM159B; shisa like 2B
	100506049	LRRC72, CFAP279, FAP279; leucine rich repeat containing 72
	202052	DNAJC18; DnaJ heat shock protein family (Hsp40) member C18
	79573	TTC13; tetratricopeptide repeat domain 13
	151011	SEPTIN10, SEPT10; septin 10
	283298	OLFML1, MVAL564, UNQ564; olfactomedin like 1
	55231	CCDC87; coiled-coil domain containing 87
	401562	LCNL1; lipocalin like 1
	729059	TEX46, C1orf234, TEX#; testis expressed 46
	2850	GPR27, SREB1; G protein-coupled receptor 27
	84650	EBPL, EBRP; EBP like
	100861412	FSBP; fibrinogen silencer binding protein
	79891	ZNF671; zinc finger protein 671
	84560	MT4, MT-4, MT-IV, MTIV; metallothionein 4
	119395	CALHM3, FAM26A, bA225H22.7; calcium homeostasis modulator 3
	374928	ZNF773, ZNF419B; zinc finger protein 773
	84449	ZNF333; zinc finger protein 333
	27285	TEKT2, TEKTB1, TEKTIN-T, h-tektin-t; tektin 2
	347732	CATSPER3, CACRC; cation channel sperm associated 3
	81543	LRRC3, C21orf102, C21orf30, LRRC3DN; leucine rich repeat containing 3
	79034	C7orf26; chromosome 7 open reading frame 26
	79673	ZNF329; zinc finger protein 329
	140700	SAMD10, C20orf136, dJ591C20, dJ591C20.7; sterile alpha motif domain containing 10
	149465	CFAP57, VWS2, WDR65; cilia and flagella associated protein 57
	956	ENTPD3, CD39L3, HB6, NTPDase-3; ectonucleoside triphosphate diphosphohydrolase 3
	148206	ZNF714; zinc finger protein 714
	7639	ZNF85, HPF4, HTF1; zinc finger protein 85
	23329	TBC1D30; TBC1 domain family member 30
	284309	ZNF776; zinc finger protein 776
	222826	FAM217A, C6orf146; family with sequence similarity 217 member A
	130940	CCDC148; coiled-coil domain containing 148
	53346	TM6SF1; transmembrane 6 superfamily member 1
	100463285	MTRNR2L4, HN4; MT-RNR2 like 4
	148198	ZNF98, F7175, ZNF739; zinc finger protein 98
	113402	SFT2D1, C6orf83, pRGR1; SFT2 domain containing 1
	116238	TLCD1; TLC domain containing 1
	127247	ASB17, Asb-17; ankyrin repeat and SOCS box containing 17
	55530	SVOP; SV2 related protein
	79788	ZNF665, ZFP160L; zinc finger protein 665
	392517	NCBP2L, dJ820B18.1; nuclear cap binding protein subunit 2 like
	100289635	ZNF605; zinc finger protein 605
	7544	ZFY, ZNF911; zinc finger protein Y-linked
	90333	ZNF468; zinc finger protein 468
	440560	PRAMEF11; PRAME family member 11
	128344	PIFO, C1orf88, pitchfork; primary cilia formation
	55266	TMEM19; transmembrane protein 19
	125875	CLDND2; claudin domain containing 2
	728927	ZNF736; zinc finger protein 736
	55203	LGI2, LGIL2; leucine rich repeat LGI family member 2
	147660	ZNF578; zinc finger protein 578
	390792	KRT39, CK-39, K39, KA35; keratin 39
	8406	SRPX, DRS, ETX1, HEL-S-83p, SRPX1; sushi repeat containing protein X-linked
	79725	THAP9, hTh9; THAP domain containing 9
	152579	SCFD2, STXBP1L1; sec1 family domain containing 2
	170591	S100Z, Gm625, S100-zeta; S100 calcium binding protein Z
	8756	ADAM7, ADAM_7, ADAM-7, EAPI, GP-83, GP83; ADAM metallopeptidase domain 7
	79025	FNDC11, C20orf195; fibronectin type III domain containing 11
	10586	MAB21L2, MCOPS14, MCSKS14; mab-21 like 2
	140680	C20orf96, dJ1103G7.2; chromosome 20 open reading frame 96
	255762	PDZD9, C16orf65; PDZ domain containing 9
	117156	SCGB3A2, LU103, PNSP1, UGRP1, pnSP-1; secretoglobin family 3A member 2
	79767	ELMO3, CED-12, CED12, ELMO-3; engulfment and cell motility 3
	56131	PCDHB4, PCDH-BETA4; protocadherin beta 4
	339559	ZFP69, ZFP69A, ZKSCAN23A, ZNF642, ZSCAN54A; ZFP69 zinc finger protein
	729747	ZNF878; zinc finger protein 878
	375444	C5orf34; chromosome 5 open reading frame 34
	92283	ZNF461, GIOT-1, GIOT1, HZF28; zinc finger protein 461
	390445	OR5AU1, OR14-38; olfactory receptor family 5 subfamily AU member 1
	494188	FBXO47; F-box protein 47
	389114	ZNF662; zinc finger protein 662
	133690	CAPSL; calcyphosine like
	9427	ECEL1, DA5D, DINE, ECEX, XCE; endothelin converting enzyme like 1
	404552	SCGB1D4, IIS; secretoglobin family 1D member 4
	148156	ZNF558; zinc finger protein 558
	133957	CCDC127; coiled-coil domain containing 127
	256957	HEATR9, C17orf66; HEAT repeat containing 9
	219293	ATAD3C; ATPase family AAA domain containing 3C
	10308	ZNF267, HZF2; zinc finger protein 267
	90589	ZNF625; zinc finger protein 625
	101927581	CCDC182; coiled-coil domain containing 182
	220359	TIGD3; tigger transposable element derived 3
	5678	PSG9, PS34, PSBG-11, PSBG-9, PSG11, PSGII; pregnancy specific beta-1-glycoprotein 9
	150350	ENTHD1, CACNA1I, dJ370M22.3; ENTH domain containing 1
	90321	ZNF766; zinc finger protein 766
	93408	MYL10, MYLC2PL, PLRLC; myosin light chain 10
	388523	ZNF728; zinc finger protein 728
	54529	ASNSD1, NBLA00058, NS3TP1; asparagine synthetase domain containing 1
	57226	LYRM2, DJ122O8.2; LYR motif containing 2
	342892	ZNF850, ZNF850P; zinc finger protein 850
	57168	ASPHD2; aspartate beta-hydroxylase domain containing 2
	137362	GOT1L1; glutamic-oxaloacetic transaminase 1 like 1
	341359	SYT10; synaptotagmin 10
	132989	C4orf36; chromosome 4 open reading frame 36
	55332	DRAM1, DRAM; DNA damage regulated autophagy modulator 1
	66002	CYP4F12, CYPIVF12, F22329_1; cytochrome P450 family 4 subfamily F member 12
	92346	C1orf105; chromosome 1 open reading frame 105
	140856	SCP2D1, C20orf79, HSD22, dJ1068E13.2; SCP2 sterol binding domain containing 1
	58492	ZNF77, pT1; zinc finger protein 77
	493911	PHOSPHO2; phosphatase, orphan 2
	345462	ZNF879, DKFZp686E2433; zinc finger protein 879
	339145	CIBAR2, FAM92B; CBY1 interacting BAR domain containing 2
	100130733	LRRC70, SLRN; leucine rich repeat containing 70
	142683	ITLN2, HL-2, HL2; intelectin 2
	342908	ZNF404; zinc finger protein 404
	148266	ZNF569, ZAP1, ZNF, Zfp74; zinc finger protein 569
	55860	ACTR10, ACTR11, Arp10, Arp11, HARP11; actin related protein 10
	115795	FANCD2OS, C3orf24; FANCD2 opposite strand
	253639	ZNF620; zinc finger protein 620
	93134	ZNF561; zinc finger protein 561
	254122	SNX32, SNX6B; sorting nexin 32
	253012	HEPACAM2, MIKI; HEPACAM family member 2
	83446	CCDC70; coiled-coil domain containing 70
	11120	BTN2A1, BK14H9.1, BT2.1, BTF1, BTN2.1, DJ3E1.1; butyrophilin subfamily 2 member A1
	100310846	ANKRD61; ankyrin repeat domain 61
	79974	CPED1, C7orf58; cadherin like and PC-esterase domain containing 1
	126069	ZNF491; zinc finger protein 491
	92935	MARS2, COXPD25, MetRS, mtMetRS; methionyl-tRNA synthetase 2, mitochondrial
	64849	SLC13A3, ARLIAK, NADC3, SDCT2; solute carrier family 13 member 3
	80071	CCDC15; coiled-coil domain containing 15
	646864	ZNF723, ZNF723P; zinc finger protein 723
	25973	PARS2, DEE75, EIEE75, MT-PRORS, proRS; prolyl-tRNA synthetase 2, mitochondrial
	3681	ITGAD, ADB2, CD11D; integrin subunit alpha D
	388650	DIPK1A, FAM69A; divergent protein kinase domain 1A
	285550	FAM200B, C4orf53; family with sequence similarity 200 member B
	56125	PCDHB11, ME2, PCDH-BETA11; protocadherin beta 11
	84503	ZNF527; zinc finger protein 527
	373509	USP50; ubiquitin specific peptidase 50
	401265	KLHL31, BKLHD6, KBTBD1, KLHL, bA345L23.2; kelch like family member 31
	163479	FNDC7; fibronectin type III domain containing 7
	84873	ADGRG7, GPR128; adhesion G protein-coupled receptor G7
	400713	ZNF880; zinc finger protein 880
	79842	ZBTB3; zinc finger and BTB domain containing 3
	57573	ZNF471, ERP1, Z1971, Zfp78; zinc finger protein 471
	114987	WDR31; WD repeat domain 31
	100289087	TSPY10, CT78, TSPY, TSPY1, TSPY3; testis specific protein Y-linked 10
	147741	ZNF560; zinc finger protein 560
	100131980	ZNF705G; zinc finger protein 705G
	9725	TMEM63A, HLD19, KIAA0792; transmembrane protein 63A
	199692	ZNF627; zinc finger protein 627
	80736	SLC44A4, C6orf29, CTL4, DFNA72, NG22, TPPT, hTPPT1; solute carrier family 44 member 4
	100287226	ZNF729; zinc finger protein 729
	548645	DNAJC25, bA16L21.2.1; DnaJ heat shock protein family (Hsp40) member C25
	827	CAPN6, CANPX, CAPNX, CalpM, DJ914P14.1; calpain 6
	7693	ZNF134, pHZ-15; zinc finger protein 134
	126	ADH1C, ADH3; alcohol dehydrogenase 1C (class I), gamma polypeptide
	102724488	synaptotagmin-15
	653619	PRAMEF15; PRAME family member 15
	119032	BORCS7, C10orf32; BLOC-1 related complex subunit 7
	80125	CCDC33, CT61, HP11097; coiled-coil domain containing 33
	150465	TTL; tubulin tyrosine ligase
	4081	MAB21L1, CAGR1, COFG, Nbla00126; mab-21 like 1
	79634	SCRN3, SES3; secernin 3
	389320	TEX43, C5orf48, Tseg7; testis expressed 43
	79729	SH3D21, C1orf113; SH3 domain containing 21
	54830	NUP62CL; nucleoporin 62 C-terminal like
	84960	CCDC183, KIAA1984, PARF, bA216L13.7; coiled-coil domain containing 183
	2842	GPR19; G protein-coupled receptor 19
	54437	SEMA5B, SEMAG, SemG; semaphorin 5B
	375190	FAM228B; family with sequence similarity 228 member B
	79645	EFCAB1; EF-hand calcium binding domain 1
	81553	CYRIA, CYRI-A, FAM49A; CYFIP related Rac1 interactor A
	7582	ZNF33B, KOX2, KOX31, ZNF11B; zinc finger protein 33B
	283385	MORN3; MORN repeat containing 3
	55314	TMEM144; transmembrane protein 144
	100129842	ZNF737, ZNF102; zinc finger protein 737
	11230	PRAF2, JM4, Yip6a; PRA1 domain family member 2
	285267	ZNF619; zinc finger protein 619
	285989	ZNF789; zinc finger protein 789
	729974	RFPL4AL1, RNF210B; ret finger protein like 4A like 1
	26167	PCDHB5, PCDH-BETA5; protocadherin beta 5
	259240	WFDC9, WAP9, dJ688G8.2; WAP four-disulfide core domain 9
	9375	TM9SF2, P76; transmembrane 9 superfamily member 2
	90649	ZNF486, KRBO2; zinc finger protein 486
	54811	ZNF562; zinc finger protein 562
	166752	FREM3; FRAS1 related extracellular matrix 3
	126068	ZNF441; zinc finger protein 441
	79774	GRTP1, TBC1D6; growth hormone regulated TBC protein 1
	3385	ICAM3, CD50, CDW50, ICAM-R; intercellular adhesion molecule 3
	340204	CLPSL1, C6orf127, ESP32, dJ510O8.6; colipase like 1
	51110	LACTB2, CGI-83; lactamase beta 2
	390429	OR4N2, OR14-13, OR14-8; olfactory receptor family 4 subfamily N member 2
	147837	ZNF563; zinc finger protein 563
	29919	RMC1, C18orf8, HsT2591, MIC1, Mic-1, WDR98; regulator of MON1-CCZ1
	10224	ZNF443, ZK1; zinc finger protein 443
	126017	ZNF813; zinc finger protein 813
	170958	ZNF525; zinc finger protein 525
	23228	PLCL2, PLCE2; phospholipase C like 2
	283284	IGSF22, IGFN2; immunoglobulin superfamily member 22
	728819	C1GALT1C1L; C1GALT1 specific chaperone 1 like
	84457	PHYHIPL; phytanoyl-CoA 2-hydroxylase interacting protein like
	388730	TMEM81, HC3107, KVLA2788, UNQ2788; transmembrane protein 81
	100129543	ZNF730; zinc finger protein 730
	57615	ZNF492, ZNF115; zinc finger protein 492
	619373	MBOAT4, FKSG89, GOAT, OACT4; membrane bound O-acyltransferase domain containing 4
	256051	ZNF549; zinc finger protein 549
	168417	ZNF679; zinc finger protein 679
	93517	SDR42E1, HSPC105; short chain dehydrogenase/reductase family 42E, member 1
	163223	ZNF676; zinc finger protein 676
	1006	CDH8, Nbla04261; cadherin 8
	344787	ZNF860; zinc finger protein 860
	10548	TM9SF1, HMP70, MP70; transmembrane 9 superfamily member 1
	387804	VSTM5, C11orf90; V-set and transmembrane domain containing 5
	390927	ZNF793; zinc finger protein 793
	4992	OR1F1, OLFMF, OR16-36, OR16-37, OR16-88, OR16-89, OR16-90, OR1F10, OR1F13P, OR1F4, OR1F5, OR1F6, OR1F7, OR1F8, OR1F9, OR3-145, ORL1023; olfactory receptor family 1 subfamily F member 1
	339318	ZNF181, HHZ181; zinc finger protein 181
	341208	HEPHL1, HJDD, ZP; hephaestin like 1
	170960	ZNF721; zinc finger protein 721
	133584	EGFLAM, AGRINL, AGRNL, PIKA; EGF like, fibronectin type III and laminin G domains
	51751	HIGD1B, CLST11240, CLST11240-15; HIG1 hypoxia inducible domain family member 1B
	285268	ZNF621; zinc finger protein 621
	57711	ZNF529; zinc finger protein 529
	84302	PGAP4, C9orf125, TMEM246; post-GPI attachment to proteins GalNAc transferase 4
	285343	TCAIM, C3orf23, TOAG-1, TOAG1; T cell activation inhibitor, mitochondrial
	259173	ALS2CL, RN49018; ALS2 C-terminal like
	169270	ZNF596; zinc finger protein 596
	27132	CPNE7; copine 7
	51375	SNX7; sorting nexin 7
	219749	ZNF25, KOX19, Zfp9; zinc finger protein 25
	100505876	CEBPZOS, CEBPZ-AS1; CEBPZ opposite strand
	7363	UGT2B4, HLUG25, UDPGT2B4, UDPGTH1, UDPGTh-1, UGT2B11; UDP glucuronosyltransferase family 2 member B4
	51700	CYB5R2, B5R.2; cytochrome b5 reductase 2
	54619	CCNJ, bA690P14.1; cyclin J
	339324	ZNF260, OZRF1, PEX1, ZFP260; zinc finger protein 260
	79877	DCAKD; dephospho-CoA kinase domain containing
	22798	LAMB4; laminin subunit beta 4
	283629	TSSK4, C14orf20, STK22E, TSK-4, TSK4, TSSK5; testis specific serine kinase 4
	100127206	MINAR2, KIAA1024L; membrane integral NOTCH2 associated receptor 2
	143379	C10orf82; chromosome 10 open reading frame 82
	81789	TIGD6; tigger transposable element derived 6
	10780	ZNF234, HZF4, ZNF269; zinc finger protein 234
	284390	ZNF763, ZNF, ZNF440L; zinc finger protein 763
	79230	ZNF557; zinc finger protein 557
	347517	RAB41; RAB41, member RAS oncogene family
	55208	DCUN1D2, C13orf17, DCNL2; defective in cullin neddylation 1 domain containing 2
	219902	TLCD5, TMEM136; TLC domain containing 5
	221477	C6orf89, BRAP, PS1TP5TP1; chromosome 6 open reading frame 89
	89122	TRIM4, RNF87; tripartite motif containing 4
	100526761	CCDC169-SOHLH2, C13orf38-SOHLH2, SOHLH2, TEB1; CCDC169-SOHLH2 readthrough
	55064	SPATA6L, C9orf68, bA6J24.2; spermatogenesis associated 6 like
	25912	C1orf43, HSPC012, NICE-3, NICE3, NS5ATP4, S863-3; chromosome 1 open reading frame 43
	147658	ZNF534, KRBO3; zinc finger protein 534
	284434	NWD1; NACHT and WD repeat domain containing 1
	445372	TRIM6-TRIM34, IFP1, RNF21, RNF89, TRIM34, TRIM6; TRIM6-TRIM34 readthrough
	110116772	ZNF765-ZNF761; ZNF765-ZNF761 readthrough
	400720	ZNF772; zinc finger protein 772
	57578	UNC79, KIAA1409; unc-79 homolog, NALCN channel complex subunit
	284443	ZNF493; zinc finger protein 493
	100529261	CHURC1-FNTB, FNTB, FTase-beta; CHURC1-FNTB readthrough
	728911	CT45A2, CT45-2, CT45.2, CT45A8, CT45A9; cancer/testis antigen family 45 member A2
	124626	ZPBP2, ZPBPL; zona pellucida binding protein 2
	90075	ZNF30, KOX28; zinc finger protein 30
	168374	ZNF92, HEL-203, HPF12, HTF12, TF12; zinc finger protein 92
	346653	FAM71F2, FAM137B; family with sequence similarity 71 member F2
	80133	MROH9, ARMC11, C1orf129; maestro heat like repeat family member 9
	54955	C1orf109; chromosome 1 open reading frame 109
	112840	WDR89, C14orf150, MSTP050; WD repeat domain 89
	388561	ZNF761, ZNF468; zinc finger protein 761
	23014	FBXO21, FBX21; F-box protein 21
	26151	NAT9, EBSP, hNATL; N-acetyltransferase 9 (putative)
	5669	PSG1, B1G1, CD66f, DHFRP2, FL-NCA-1/2, PBG1, PS-beta-C/D, PS-beta-G-1, PSBG-1, PSBG1, PSG95, PSGGA, PSGIIA, SP1; pregnancy specific beta-1-glycoprotein 1
	140894	CNBD2, C20orf152, CNMPD1; cyclic nucleotide binding domain containing 2
	59286	UBL5, HUB1; ubiquitin like 5
	7594	ZNF43, HTF6, KOX27, ZNF39L1; zinc finger protein 43
	202151	RANBP3L; RAN binding protein 3 like
	120863	DEPDC4, DEP.4; DEP domain containing 4
	126668	TDRD10; tudor domain containing 10
	221002	RASGEF1A, CG4853; RasGEF domain family member 1A
	28970	C11orf54, PTD012, PTOD012; chromosome 11 open reading frame 54
	57508	INTS2, INT2, KIAA1287; integrator complex subunit 2
	26974	ZNF285, ZNF285A; zinc finger protein 285
	56154	TEX15, CT42, SPGF25; testis expressed 15, meiosis and synapsis associated
	151790	WDR49; WD repeat domain 49
	124923	RSKR, SGK494; ribosomal protein S6 kinase related
	253714	MMS22L, C6orf167, dJ39B17.2; MMS22 like, DNA repair protein
	60343	FAM3A, 2.19, DLD, DXS560S, XAP-7; FAM3 metabolism regulating signaling molecule A
	54970	TTC12, CILD45, TPARM; tetratricopeptide repeat domain 12
	55815	TSNAXIP1, TXI1; translin associated factor X interacting protein 1
	163081	ZNF567; zinc finger protein 567
	440519	ZNF724, ZNF724P; zinc finger protein 724
	60673	ATG101, C12orf44; autophagy related 101
	100529144	CORO7-PAM16, CORO7, Coronin-7, Crn7; CORO7-PAM16 readthrough
	100534012	TNFAIP8L2-SCNM1, SCNM1; TNFAIP8L2-SCNM1 readthrough
	100293516	ZNF587B; zinc finger protein 587B
	162655	ZNF519, HsT2362; zinc finger protein 519
	79703	C11orf80, HYDM4, TOP6BL, TOPOVIBL; chromosome 11 open reading frame 80
	100526832	PHOSPHO2-KLHL23; PHOSPHO2-KLHL23 readthrough
	100526739	CENPS-CORT, APITD1, APITD1-CORT, CENP-S, CENPS, FAAP16, MHF1; CENPS-CORT readthrough
	26686	OR4E2, OR14-42; olfactory receptor family 4 subfamily E member 2
	150771	ITPRIPL1, KIAA1754L; ITPRIP like 1
	140870	WFDC6, C20orf171, HEL-S-295, WAP6, dJ461P17.11; WAP four-disulfide core domain 6
	391114	OR6K3, OR1-18; olfactory receptor family 6 subfamily K member 3
	57343	ZNF304; zinc finger protein 304
	285533	RNF175; ring finger protein 175
	7675	ZNF121, D19S204, ZHC32, ZNF20; zinc finger protein 121
	118663	BTBD16, C10orf87; BTB domain containing 16
	80336	PABPC1L, C20orf119, EPAB, PABPC1L1, dJ1069P2.3; poly(A) binding protein cytoplasmic 1 like
	7638	ZNF221; zinc finger protein 221
	140873	C20orf173, dJ477O4.4; chromosome 20 open reading frame 173
	153396	TMEM161B, FLB3342, PRO1313; transmembrane protein 161B
	100507096	GIMD1; GIMAP family P-loop NTPase domain containing 1
	347344	ZNF81, HFZ20, MRX45, dJ54B20.6; zinc finger protein 81
	171019	ADAMTS19; ADAM metallopeptidase with thrombospondin type 1 motif 19
	150280	HORMAD2, CT46.2; HORMA domain containing 2
	101929983	PRAMEF27; PRAME family member 27
	79003	MIS12, 2510025F08Rik, KNTC2AP, MTW1, hMis12; MIS12 kinetochore complex component
	387103	CENPW, C6orf173, CENP-W, CUG2; centromere protein W
	124936	CYB5D2; cytochrome b5 domain containing 2
	125988	MICOS13, C19orf70, MIC12, MIC13, P117, QIL1; mitochondrial contact site and cristae organizing system subunit 13
	387707	CC2D2B, C10orf130, C10orf131; coiled-coil and C2 domain containing 2B
	222389	BEND7, C10orf30; BEN domain containing 7
	7634	ZNF80, pT17; zinc finger protein 80
	84915	FAM222A, C12orf34; family with sequence similarity 222 member A
	282890	ZNF311, zf31; zinc finger protein 311
	653689	GSTT2B, GSTT2P; glutathione S-transferase theta 2B
	78997	GDAP1L1, dJ881L22.1, dJ995J12.1.1; ganglioside induced differentiation associated protein 1 like 1
	138240	C9orf57; chromosome 9 open reading frame 57
	57583	TMEM181, GPR178, KIAA1423; transmembrane protein 181
	25901	CCDC28A, C6orf80, CCRL1AP; coiled-coil domain containing 28A
	55422	ZNF331, RITA, ZNF361, ZNF463; zinc finger protein 331
	128822	CST9, CLM, CTES7A; cystatin 9
	100271927	RASA4B; RAS p21 protein activator 4B
	374899	ZNF829; zinc finger protein 829
	728780	ANKDD1B; ankyrin repeat and death domain containing 1B
	114108587	ATF7-NPFF; ATF7-NPFF readthrough
	163059	ZNF433; zinc finger protein 433
	148268	ZNF570; zinc finger protein 570
	343169	OR6F1, OR1-34, OR1-38, OST731; olfactory receptor family 6 subfamily F member 1
	390265	OR10G7, OR11-283; olfactory receptor family 10 subfamily G member 7
	441670	OR4M1, OR14-7; olfactory receptor family 4 subfamily M member 1
	120146	TRIM64, C11orf28, TRIM64A; tripartite motif containing 64
	338376	IFNE, IFN-E, IFNE1, IFNT1, INFE1, PRO655; interferon epsilon
	90338	ZNF160, F11, HKr18, HZF5, KR18; zinc finger protein 160
	100526794	NT5C1B-RDH14, AIRP, NT5C1B, cN-IB, cN1B; NT5C1B-RDH14 readthrough
	283159	OR8D1, JCG9, OR8D3, OST004, PDJ9J14; olfactory receptor family 8 subfamily D member 1
	102723631	CT45A10, CT45-5, CT45A5; cancer/testis antigen family 45 member A10
	388536	ZNF790; zinc finger protein 790
	4994	OR3A1, OLFRA03, OR17-40, OR17-82, OR40; olfactory receptor family 3 subfamily A member 1
	100302652	GPR75-ASB3, ASB-3, ASB3; GPR75-ASB3 readthrough
	149420	PDIK1L, CLIK1L, STK35L2; PDLIM1 interacting kinase 1 like
	392390	OR1L6, HG16, OR1K1, OR1L7, OR9-30; olfactory receptor family 1 subfamily L member 6
	341276	OR10A2, OR10A2P, OR11-82, OR11-86, OST363; olfactory receptor family 10 subfamily A member 2
	63920	ZBED8, Buster3, C5orf54; zinc finger BED-type containing 8
	346525	OR2A12, OR2A12P, OR2A16P; olfactory receptor family 2 subfamily A member 12
	441639	OR9K2, OR12-2; olfactory receptor family 9 subfamily K member 2
	403274	OR5H15; olfactory receptor family 5 subfamily H member 15
	59351	PBOV1, UC28, UROC28, dJ171N11.2; prostate and breast cancer overexpressed 1
	135946	OR6B1, OR7-3, OR7-9; olfactory receptor family 6 subfamily B member 1
	399939	TRIM49D1, TRIM49D, TRIM49D1P, TRIM49D2, TRIM49D2P, TRIM49DP; tripartite motif containing 49D1
	390174	OR9G1, OR9G5; olfactory receptor family 9 subfamily G member 1
	51321	AMZ2; archaelysin family metallopeptidase 2
	403273	OR5H14; olfactory receptor family 5 subfamily H member 14
	390195	OR5AN1, OR11-244; olfactory receptor family 5 subfamily AN member 1
	341418	OR6C4, OR12-10; olfactory receptor family 6 subfamily C member 4
	441608	OR5B3, OR11-239, OR5B13, OST129; olfactory receptor family 5 subfamily B member 3
	26683	OR4F3; olfactory receptor family 4 subfamily F member 3
	80323	CCDC68, SE57-1; coiled-coil domain containing 68
	219431	OR4S2, OR11-137, OR4S2P, OST725; olfactory receptor family 4 subfamily S member 2
	26341	OR5H1, HSHTPCRX14, HTPCRX14; olfactory receptor family 5 subfamily H member 1
	79086	SMIM7, C19orf42; small integral membrane protein 7
	126370	OR1I1, OR19-20, OR1I1P, OR1I1Q; olfactory receptor family 1 subfamily I member 1
	390059	OR51M1, HOR5'Beta7, OR11-40; olfactory receptor family 51 subfamily M member 1
	391195	OR2T33, OR1-56, OR2T32; olfactory receptor family 2 subfamily T member 33
	90594	ZNF439; zinc finger protein 439
	150681	OR6B3, OR6B3P, OR6B3Q; olfactory receptor family 6 subfamily B member 3
	79862	ZNF669; zinc finger protein 669
	100534599	ISY1-RAB43, ISY1; ISY1-RAB43 readthrough
	283365	OR6C6; olfactory receptor family 6 subfamily C member 6
	26539	OR10H1; olfactory receptor family 10 subfamily H member 1
	57210	SLC45A4; solute carrier family 45 member 4
	100529063	BCL2L2-PABPN1; BCL2L2-PABPN1 readthrough
	125893	ZNF816, ZNF816A; zinc finger protein 816
	57232	ZNF630, dJ54B20.2; zinc finger protein 630
	54980	C2orf42; chromosome 2 open reading frame 42
	391194	OR2M2, OR2M2Q, OST423; olfactory receptor family 2 subfamily M member 2
	122740	OR4K14, OR14-18, OR14-22; olfactory receptor family 4 subfamily K member 14
	26149	ZNF658; zinc finger protein 658
	26188	OR1C1, HSTPCR27, OR1-42, OR1.5.10, ORL211, TPCR27; olfactory receptor family 1 subfamily C member 1
	401666	OR51A4; olfactory receptor family 51 subfamily A member 4
	393046	OR2A5, OR2A11P, OR2A26, OR2A8, OR7-138, OR7-141; olfactory receptor family 2 subfamily A member 5
	390054	OR52A5, OR11-33; olfactory receptor family 52 subfamily A member 5
	343068	PRAMEF5, PRAMEF23, PRAMEF5L; PRAME family member 5
	100302736	TMED7-TICAM2, MyD88-4, TICAM-2, TICAM2, TIRAP3, TIRP, TRAM; TMED7-TICAM2 readthrough
	100526835	FPGT-TNNI3K, CARK, TNNI3K; FPGT-TNNI3K readthrough
	219432	OR4C6, OR11-138; olfactory receptor family 4 subfamily C member 6
	26245	OR2M4, HSHTPCRX18, HTPCRX18, OR1-55, OST710, TPCR100; olfactory receptor family 2 subfamily M member 4
	219482	OR5M3, OR11-191; olfactory receptor family 5 subfamily M member 3
	127062	OR2M3, OR1-54, OR2M3P, OR2M6, OST003; olfactory receptor family 2 subfamily M member 3
	390264	OR10G4, OR11-278; olfactory receptor family 10 subfamily G member 4
	392138	OR2A25, OR2A24P, OR2A25P, OR2A27; olfactory receptor family 2 subfamily A member 25
	83468	GLT8D2; glycosyltransferase 8 domain containing 2
	119687	OR51A7, OR11-27; olfactory receptor family 51 subfamily A member 7
	9668	ZNF432; zinc finger protein 432
	79501	OR4F5; olfactory receptor family 4 subfamily F member 5
	26339	OR5K1, HSHTPCRX10, HTPCRX10, OR3-8; olfactory receptor family 5 subfamily K member 1
	390433	OR4K13, OR14-27; olfactory receptor family 4 subfamily K member 13
	390323	OR6C75; olfactory receptor family 6 subfamily C member 75
	10947	AP3M2, AP47B, CLA20, P47B; adaptor related protein complex 3 subunit mu 2
	390271	OR8B3, OR11-311; olfactory receptor family 8 subfamily B member 3
	127064	OR2T12, OR1-57; olfactory receptor family 2 subfamily T member 12
	7770	ZNF227; zinc finger protein 227
	4192	MDK, ARAP, MK, NEGF2; midkine
	125958	OR7D4, OR19-7, OR19-B, OR19B, OR7D4P, hg105; olfactory receptor family 7 subfamily D member 4
	284370	ZNF615; zinc finger protein 615
	55713	ZNF334; zinc finger protein 334
	26493	OR8B8, TPCR85; olfactory receptor family 8 subfamily B member 8
	338662	OR8D4, OR11-275; olfactory receptor family 8 subfamily D member 4
	341416	OR6C2, OR6C67; olfactory receptor family 6 subfamily C member 2
	284323	ZNF780A, ZNF780; zinc finger protein 780A
	390439	OR11G2, OR14-34; olfactory receptor family 11 subfamily G member 2
	26333	OR7A17, BC85395_4, HTPCRX19; olfactory receptor family 7 subfamily A member 17
	26533	OR10G3, OR14-40; olfactory receptor family 10 subfamily G member 3
	391211	OR2G6; olfactory receptor family 2 subfamily G member 6
	390155	OR5T1, OR11-179, OR5T1P; olfactory receptor family 5 subfamily T member 1
	390168	OR5M1, OR11-208, OST050; olfactory receptor family 5 subfamily M member 1
	55900	ZNF302, HSD16, MST154, MSTP154, ZNF135L, ZNF140L, ZNF327; zinc finger protein 302
	728403	TSPY8; testis specific protein Y-linked 8
	80017	DGLUCY, C14orf159; D-glutamate cyclase
	220992	ZNF485; zinc finger protein 485
	140545	RNF32, FKSG33, HSD15, LMBR2; ring finger protein 32
	54522	ANKRD16; ankyrin repeat domain 16
	89894	TMEM116; transmembrane protein 116
	100532731	COMMD3-BMI1, BMI1, PCGF4, RNF51; COMMD3-BMI1 readthrough
	80775	TMEM177; transmembrane protein 177
	51276	ZNF571, HSPC059; zinc finger protein 571
	55129	ANO10, SCAR10, TMEM16K; anoctamin 10
	7733	ZNF180, HHZ168; zinc finger protein 180
	90827	ZNF479, HKr19, KR19; zinc finger protein 479
	55830	GLT8D1, AD-017, MSTP139; glycosyltransferase 8 domain containing 1
	146556	C16orf89; chromosome 16 open reading frame 89
	7711	ZNF155, pHZ-96; zinc finger protein 155
	284371	ZNF841; zinc finger protein 841
	55068	ENOX1, CNOX, PIG38, bA64J21.1, cCNOX; ecto-NOX disulfide-thiol exchanger 1
	7673	ZNF222; zinc finger protein 222
	285855	RPL7L1, dJ475N16.4; ribosomal protein L7 like 1
	91664	ZNF845; zinc finger protein 845
	84332	DYDC2; DPY30 domain containing 2
	55876	GSDMB, GSDMB-1, GSDML, PP4052, PRO2521; gasdermin B
	284521	OR2L13, OR2L14; olfactory receptor family 2 subfamily L member 13
	57209	ZNF248, bA162G10.3; zinc finger protein 248
	57826	RAP2C; RAP2C, member of RAS oncogene family
	23174	ZCCHC14, BDG-29, BDG29; zinc finger CCHC-type containing 14
	671	BPI, BPIFD1, rBPI; bactericidal permeability increasing protein
	387700	SLC16A12, CJMG, CRT2, CTRCT47, MCT12; solute carrier family 16 member 12
	54516	MTRF1L, HMRF1L, MRF1L, mtRF1a; mitochondrial translation release factor 1 like
	51071	DERA, CGI-26, DEOC; deoxyribose-phosphate aldolase
	1553	CYP2A13, CPAD, CYP2A, CYPIIA13; cytochrome P450 family 2 subfamily A member 13
	10845	CLPX, EPP2; caseinolytic mitochondrial matrix peptidase chaperone subunit X
	3029	HAGH, GLO2, GLX2, GLXII, HAGH1; hydroxyacylglutathione hydrolase
	60489	APOBEC3G, A3G, ARCD, ARP-9, ARP9, CEM-15, CEM15, MDS019, bK150C2.7, dJ494G10.1; apolipoprotein B mRNA editing enzyme catalytic subunit 3G
	5801	PTPRR, EC-PTP, PCPTP1, PTP-SL, PTPBR7, PTPRQ; protein tyrosine phosphatase receptor type R
	255308	EIF2S3B, EIF2S3L, eIF-2gA, eIF2gA; eukaryotic translation initiation factor 2 subunit gamma B
	353149	TBC1D26; TBC1 domain family member 26
	100144748	KLLN, CWS4, KILLIN; killin, p53 regulated DNA replication inhibitor
	51715	RAB23, HSPC137; RAB23, member RAS oncogene family
	6445	SGCG, 35DAG, A4, DAGA4, DMDA, DMDA1, LGMD2C, LGMDR5, MAM, SCARMD2, SCG3, gamma-SG; sarcoglycan gamma
	9167	COX7A2L, COX7AR, COX7RP, EB1, SCAF1, SCAFI, SIG81; cytochrome c oxidase subunit 7A2 like
	81831	NETO2, BTCL2, NEOT2; neuropilin and tolloid like 2
	80724	ACAD10; acyl-CoA dehydrogenase family member 10
	388364	TMIGD1, TMIGD, UNQ9372; transmembrane and immunoglobulin domain containing 1
	374407	DNAJB13, CILD34, RSPH16A, TSARG5, TSARG6; DnaJ heat shock protein family (Hsp40) member B13
	342510	CD300E, CD300LE, CLM-2, CLM2, CMRF35-A5, IREM-2, IREM2, PIgR-2, PIgR2; CD300e molecule
	80025	PANK2, C20orf48, HARP, HSS, NBIA1, PKAN; pantothenate kinase 2
	100129583	FAM47E; family with sequence similarity 47 member E
	142827	ACSM6, C10orf129, bA310E22.3; acyl-CoA synthetase medium chain family member 6
	1504	CTRB1, CTRB; chymotrypsinogen B1
	440387	CTRB2; chymotrypsinogen B2
	8030	CCDC6, D10S170, H4, PTC, TPC, TST1; coiled-coil domain containing 6
	35	ACADS, ACAD3, SCAD; acyl-CoA dehydrogenase short chain
	9095	TBX19, TBS19, TPIT, dJ747L4.1; T-box transcription factor 19
	342618	SLFN14, BDPLT20; schlafen family member 14
	503841	DEFB106B, BD-6, DEFB-6; defensin beta 106B
	128817	CSTL1, CTES1, RCET11, dJ322G13.4; cystatin like 1
	286365	OR13D1, OR9-15; olfactory receptor family 13 subfamily D member 1
	389766	C9orf153, bA507D14.1; chromosome 9 open reading frame 153
	26189	OR1A2, OR17-6; olfactory receptor family 1 subfamily A member 2
	390154	OR5T3, OR11-178, OR5T3Q; olfactory receptor family 5 subfamily T member 3
	219447	OR5AS1, OR11-168; olfactory receptor family 5 subfamily AS member 1
	219464	OR5T2, OR11-177; olfactory receptor family 5 subfamily T member 2
	79346	OR4C5, OR4C5P, OR4C5Q; olfactory receptor family 4 subfamily C member 5
	729384	TRIM49D2, TRIM48L1, TRIM49D1, TRIM49D2P, TRIM49L, TRIM49L1; tripartite motif containing 49D2
	401665	OR51T1, OR11-26; olfactory receptor family 51 subfamily T member 1
	282770	OR10AG1, OR11-160; olfactory receptor family 10 subfamily AG member 1
	219429	OR4C11, OR11-136, OR4C11P; olfactory receptor family 4 subfamily C member 11
	390063	OR51I1; olfactory receptor family 51 subfamily I member 1
	81309	OR4C15, OR11-127, OR11-134; olfactory receptor family 4 subfamily C member 15
	81448	OR6K2, OR1-17; olfactory receptor family 6 subfamily K member 2
	285242	HTR3E, 5-HT3-E, 5-HT3E, 5-HT3c1; 5-hydroxytryptamine receptor 3E
	219957	OR9Q2, OR9Q2P; olfactory receptor family 9 subfamily Q member 2
	219954	OR9I1, OR11-228; olfactory receptor family 9 subfamily I member 1
	7587	ZNF37A, KOX21, ZNF37; zinc finger protein 37A
	27098	CLUL1, RA337M; clusterin like 1
	799	CALCR, CRT, CT-R, CTR, CTR1; calcitonin receptor
	153020	RASGEF1B, GPIG4; RasGEF domain family member 1B
	92292	GLYATL1, GATF-C, GNAT; glycine-N-acyltransferase like 1
	7109	TRAPPC10, EHOC-1, EHOC1, GT334, TMEM1, TRS130, TRS30; trafficking protein particle complex subunit 10
	27095	TRAPPC3, BET3; trafficking protein particle complex subunit 3
	100128327	TRAPPC3L, BET3L, bA259P20.2; trafficking protein particle complex subunit 3L
	122553	TRAPPC6B, NEDMEBA, TPC6; trafficking protein particle complex subunit 6B
	79090	TRAPPC6A, TRS33; trafficking protein particle complex subunit 6A
	107983988	SPEM3; SPEM family member 3
	26530	OR12D1, OR12D1P, hs6M1-19; olfactory receptor family 12 subfamily D member 1 (gene/pseudogene)
	199777	ZNF626; zinc finger protein 626
	9481	SLC25A27, UCP4; solute carrier family 25 member 27
	138805	OR13F1, OR9-6; olfactory receptor family 13 subfamily F member 1
	10798	OR5I1, HSOlf1, OLF1; olfactory receptor family 5 subfamily I member 1
	81697	OR2B2, OR2B2Q, OR2B9, OR6-1, dJ193B12.4, hs6M1-10; olfactory receptor family 2 subfamily B member 2
	441234	ZNF716; zinc finger protein 716
	730291	ZNF735, ZNF735P; zinc finger protein 735
	107282092	BOLA2-SMG1P6; BOLA2-SMG1P6 readthrough
	81050	OR5AC2, HSA1; olfactory receptor family 5 subfamily AC member 2
	138799	OR13C5, OR9-11; olfactory receptor family 13 subfamily C member 5
	128360	OR10T2, OR1-3; olfactory receptor family 10 subfamily T member 2
	23204	ARL6IP1, AIP1, ARL6IP, ARMER, SPG61; ADP ribosylation factor like GTPase 6 interacting protein 1
	100131827	ZNF717, OB1, X17, ZNF838; zinc finger protein 717
	375323	LHFPL4, GARLH4; LHFPL tetraspan subfamily member 4
	7561	ZNF14, GIOT-4, KOX6; zinc finger protein 14
	219870	OR10G9, OR10G10P; olfactory receptor family 10 subfamily G member 9
	26534	OR10G2, OR14-41; olfactory receptor family 10 subfamily G member 2
	26219	OR1J4, HSHTPCRX01, HTPCRX01, OR9-21; olfactory receptor family 1 subfamily J member 4
	390326	OR6C76; olfactory receptor family 6 subfamily C member 76
	100132396	ZNF705B; zinc finger protein 705B
	219428	OR4C16, OR11-135; olfactory receptor family 4 subfamily C member 16
	84750	FUT10, FUCTX; fucosyltransferase 10
	81470	OR2G2, OR1-32; olfactory receptor family 2 subfamily G member 2
	58486	ZBED5, Buster1; zinc finger BED-type containing 5
	138802	OR13C8, OR37H, OR9-10; olfactory receptor family 13 subfamily C member 8
	138883	OR1N1, OR1-26, OR1N3, OR9-22; olfactory receptor family 1 subfamily N member 1
	282775	OR5J2, OR11-266; olfactory receptor family 5 subfamily J member 2
	128859	BPIFB6, BPIL3, LPLUNC6; BPI fold containing family B member 6
	4528	MTIF2; mitochondrial translational initiation factor 2
	7905	REEP5, C5orf18, D5S346, DP1, POB16, TB2, YOP1, Yip2e; receptor accessory protein 5
	340654	LIPM, LIPL3, bA304I5.1; lipase family member M
	441873	PRAMEF25; PRAME family member 25
	127059	OR2M5, OR2M5P; olfactory receptor family 2 subfamily M member 5
	102723680	CT45A9, CT45-2, CT45A2, CT45A8; cancer/testis antigen family 45 member A9
	402117	VWC2L; von Willebrand factor C domain containing 2 like
	9617	MTRF1, MRF1, MTTRF1, RF1; mitochondrial translation release factor 1
	254973	OR1L4, OR1L5, OR9-29, OR9-E, OST046; olfactory receptor family 1 subfamily L member 4
	102723737	CT45A8, CT45-2, CT45A2, CT45A9; cancer/testis antigen family 45 member A8
	219479	OR8U3, OR11-185, OR5R1, OR5R1P; olfactory receptor family 8 subfamily U member 3
	140838	NANP, C20orf147, HDHD4, dJ694B14.3; N-acetylneuraminic acid phosphatase
	7782	SLC30A4, ZNT4, znT-4; solute carrier family 30 member 4
	286362	OR13C9, OR37L, OR9-13; olfactory receptor family 13 subfamily C member 9
	391196	OR2M7, OR1-58; olfactory receptor family 2 subfamily M member 7
	219417	OR8U1; olfactory receptor family 8 subfamily U member 1
	100129669	IZUMO3, C9orf134, bA20A20.1; IZUMO family member 3
	283297	OR10A4, JCG5, OR10A4P; olfactory receptor family 10 subfamily A member 4
	84250	SLF1, ANKRD32, BRCTD1, BRCTx; SMC5-SMC6 complex localization factor 1
	114026	ZIM3, ZNF264, ZNF657; zinc finger imprinted 3
	9310	ZNF235, ANF270, HZF6, ZFP93, ZNF270; zinc finger protein 235
	341799	OR6S1, OR14-37, OR6S1Q; olfactory receptor family 6 subfamily S member 1
	642517	AGAP9, AGAP-9, CTGLF6, bA301J7.2; ArfGAP with GTPase domain, ankyrin repeat and PH domain 9
	56311	ANKRD7, TSA806; ankyrin repeat domain 7
	100526694	MSANTD3-TMEFF1, C9orf2, C9orf3-TMEFF1, C9orf30-TMEFF1, H7365, TMEFF1, TR-1; MSANTD3-TMEFF1 readthrough
	23277	CLUH, CLU1, KIAA0664; clustered mitochondria homolog
	390790	ARL5C, ARL12; ADP ribosylation factor like GTPase 5C
	51449	PCYOX1, PCL1; prenylcysteine oxidase 1
	100996648	TCP11X2; t-complex 11 family, X-linked 2
	173	AFM, ALB2, ALBA, ALF; afamin
	51582	AZIN1, AZI, AZI1, AZIA1, OAZI, OAZIN, ODC1L; antizyme inhibitor 1
	119694	OR51F2, OR11-23; olfactory receptor family 51 subfamily F member 2
	51263	MRPL30, L28MT, L30MT, MRP-L28, MRP-L30, MRPL28, MRPL28M, RPML28; mitochondrial ribosomal protein L30
	80067	DCAF17, C20orf37, C2orf37; DDB1 and CUL4 associated factor 17
	646480	FABP9, PERF, PERF15, T-FABP, TLBP; fatty acid binding protein 9
	259289	TAS2R43, T2R43, T2R52; taste 2 receptor member 43
	1521	CTSW, LYPN; cathepsin W
	54800	KLHL24, DRE1, EBSSH, KRIP6; kelch like family member 24
	6975	TECTB; tectorin beta
	259286	TAS2R40, GPR60, T2R40, T2R58; taste 2 receptor member 40
	145376	PPP1R36, C14orf50; protein phosphatase 1 regulatory subunit 36
	284546	C1orf185; chromosome 1 open reading frame 185
	8702	B4GALT4, B4Gal-T4, beta4Gal-T4; beta-1,4-galactosyltransferase 4
	79894	ZNF672; zinc finger protein 672
	8388	OR1E2, OR17-135, OR17-136, OR17-93, OR1E4, OR1E7, OST529; olfactory receptor family 1 subfamily E member 2
	219436	OR5D14, OR11-141, OR11-150; olfactory receptor family 5 subfamily D member 14
	165082	ADGRF3, GPR113, PGR23; adhesion G protein-coupled receptor F3
	644591	PPIAL4G, COAS-2; peptidylprolyl isomerase A like 4G
	138804	OR13C4, HSHTPCRX17, HTPCRX17, OR2K1, OR37F, OR9-7; olfactory receptor family 13 subfamily C member 4
	286749	STON1-GTF2A1L, ALF, GTF2A1L, GTF2A1LF, SALF; STON1-GTF2A1L readthrough
	283576	ZDHHC22, C14orf59; zinc finger DHHC-type palmitoyltransferase 22
	347168	OR1J1, OR9-18, hg32; olfactory receptor family 1 subfamily J member 1
	340980	OR52B6, OR11-47; olfactory receptor family 52 subfamily B member 6
	163255	ZNF540, Nbla10512; zinc finger protein 540
	245929	DEFB115, DEFB-15; defensin beta 115
	79295	OR5H6, OR3-11; olfactory receptor family 5 subfamily H member 6
	8448	DOC2A, Doc2; double C2 domain alpha
	100526664	LY75-CD302, CD205, CLEC13B, DEC-205, LY75, Ly-75, gp200-MR6; LY75-CD302 readthrough
	10171	RCL1, RNAC, RPCL1; RNA terminal phosphate cyclase like 1
	163227	ZNF100; zinc finger protein 100
	7757	ZNF208, PMIDP, ZNF95; zinc finger protein 208
	100526767	RNF103-CHMP3, CGI149, CHMP3, NEDF, RNF103-VPS24, VPS24, hVps24; RNF103-CHMP3 readthrough
	150709	ANKAR; ankyrin and armadillo repeat containing
	65121	PRAMEF1; PRAME family member 1
	50837	TAS2R7, T2R7, TRB4; taste 2 receptor member 7
	84984	CEP19, C3orf34, MOSPGF; centrosomal protein 19
	255403	ZNF718; zinc finger protein 718
	144404	TMEM120B; transmembrane protein 120B
	403278	OR5K4; olfactory receptor family 5 subfamily K member 4
	55632	G2E3, KIAA1333, PHF7B; G2/M-phase specific E3 ubiquitin protein ligase
	130340	AP1S3, PSORS15, sigma1C; adaptor related protein complex 1 subunit sigma 3
	100293534	C4B_2; complement component 4B (Chido blood group), copy 2
	442862	PRY2, PTPN13LY2; PTPN13 like Y-linked 2
	5407	PNLIPRP1, PLRP1; pancreatic lipase related protein 1
	79818	ZNF552; zinc finger protein 552
	390201	OR10V1, OR11-256; olfactory receptor family 10 subfamily V member 1
	645414	PRAMEF19; PRAME family member 19
	79758	DHRS12, SDR40C1; dehydrogenase/reductase 12
	145781	GCOM1, GRINL1A, Gcom2, MYZAP, MYZAP-POLR2M, gcom; GCOM1, MYZAP-POLR2M combined locus
	403284	OR6C68; olfactory receptor family 6 subfamily C member 68
	390075	OR52N5, OR11-62, OR52N5Q; olfactory receptor family 52 subfamily N member 5
	100526693	ARPC4-TTLL3, ARC20, ARPC4, p20-ARC; ARPC4-TTLL3 readthrough
	259293	TAS2R30, T2R30, T2R47, TAS2R47; taste 2 receptor member 30
	100533177	KRTAP29-1, KAP29.2; keratin associated like protein 29-1
	127066	OR14C36, OR5BF1; olfactory receptor family 14 subfamily C member 36
	53828	FXYD4, CHIF; FXYD domain containing ion transport regulator 4
	50839	TAS2R10, T2R10, TRB2; taste 2 receptor member 10
	4622	MYH4, MYH2B, MyHC-2B, MyHC-IIb; myosin heavy chain 4
	286826	LIN9, BARA, BARPsv, Lin-9, TGS, TGS1, TGS2; lin-9 DREAM MuvB core complex component
	257068	PLCXD2; phosphatidylinositol specific phospholipase C X domain containing 2
	9287	TAAR2, GPR58, taR-2; trace amine associated receptor 2
	390144	OR5D16, OR11-154; olfactory receptor family 5 subfamily D member 16
	245910	DEFB107A, BD-7, DEFB-7, DEFB107; defensin beta 107A
	169834	ZNF883; zinc finger protein 883
	158131	OR1Q1, HSTPCR106, OR1Q2, OR1Q3, OR9-25, OR9-A, OST226, OST226OR9-A, TPCR106; olfactory receptor family 1 subfamily Q member 1
	119678	OR52E2; olfactory receptor family 52 subfamily E member 2
	56656	OR2S2, OR37A, OST715; olfactory receptor family 2 subfamily S member 2
	504190	OR8U9; olfactory receptor family 8 subfamily U member 9
	54726	OTUD4, DUBA6, HIN1, HSHIN1; OTU deubiquitinase 4
	26338	OR5L2, HSHTPCRX16, HTPCRX16, OR11-153; olfactory receptor family 5 subfamily L member 2
	145814	PGPEP1L; pyroglutamyl-peptidase I like
	403277	OR5K3; olfactory receptor family 5 subfamily K member 3
	317705	VN1R5, V1RL5; vomeronasal 1 receptor 5 (gene/pseudogene)
	431704	RGS21; regulator of G protein signaling 21
	85318	BAGE3, CT2.3; BAGE family member 3
	122748	OR11H6; olfactory receptor family 11 subfamily H member 6
	100131137	BSPH1, BSP1, ELSPBP2; binder of sperm protein homolog 1
	26740	OR1J2, HG152, HSA5, OR1J3, OR1J5, OR9-19, OST044; olfactory receptor family 1 subfamily J member 2
	121364	OR10A7, OR12-6; olfactory receptor family 10 subfamily A member 7
	645425	PRAMEF20, PRAMEF21; PRAME family member 20
	83450	DRC3, CFAP134, LRRC48; dynein regulatory complex subunit 3
	55171	TBCCD1; TBCC domain containing 1
	390148	OR5W2, OR5W2P, OR5W3P; olfactory receptor family 5 subfamily W member 2
	51088	KLHL5; kelch like family member 5
	401667	OR51A2; olfactory receptor family 51 subfamily A member 2
	259239	WFDC11, WAP11; WAP four-disulfide core domain 11
	390162	OR5M9, OR11-190; olfactory receptor family 5 subfamily M member 9
	147929	ZNF565; zinc finger protein 565
	79845	RNF122; ring finger protein 122
	10123	ARL4C, ARL7, LAK; ADP ribosylation factor like GTPase 4C
	152138	PYDC2, POP2, cPOP2; pyrin domain containing 2
	390883	OR7G3, OST085; olfactory receptor family 7 subfamily G member 3
	399693	CCDC187; coiled-coil domain containing 187
	439996	IFIT1B, IFIT1L, bA149I23.6; interferon induced protein with tetratricopeptide repeats 1B
	127608	OR2AJ1, OR2AJ1P, OR2AJ1Q; olfactory receptor family 2 subfamily AJ member 1
	392376	OR13C2, OR37K; olfactory receptor family 13 subfamily C member 2
	65122	PRAMEF2, DJ845O24.3; PRAME family member 2
	734	OSGIN2, C8orf1, hT41; oxidative stress induced growth inhibitor family member 2
	64111	NPVF, C7orf9, RFRP; neuropeptide VF precursor
	390443	RNASE9, HEL128, RAK1, h461; ribonuclease A family member 9 (inactive)
	140687	GCNT7, C20orf105, dJ1153D9.2, gcnt; glucosaminyl (N-acetyl) transferase family member 7
	353238	PADI6, PREMBL2, hPADVI; peptidyl arginine deiminase 6
	642843	CPSF4L; cleavage and polyadenylation specific factor 4 like
	285231	FBXW12, FBW12, FBXO12, FBXO35; F-box and WD repeat domain containing 12
	55885	LMO3, RBTN3, RBTNL2, RHOM3, Rhom-3; LIM domain only 3
	574537	UGT2A2, UDPGT_2A2; UDP glucuronosyltransferase family 2 member A2
	100528032	KLRC4-KLRK1; KLRC4-KLRK1 readthrough
	440087	SMCO3, C12orf69; single-pass membrane protein with coiled-coil domains 3
	349633	PLET1, C11orf34; placenta expressed transcript 1
	26212	OR2B6, OR2B1, OR2B1P, OR2B5, OR2B6P, OR5-40, OR5-41, OR6-31, dJ408B20.2; olfactory receptor family 2 subfamily B member 6
	2953	GSTT2; glutathione S-transferase theta 2 (gene/pseudogene)
	79541	OR2A4, OR2A10; olfactory receptor family 2 subfamily A member 4
	2021	ENDOG; endonuclease G
	390327	OR6C70; olfactory receptor family 6 subfamily C member 70
	9081	PRY, PRY1, PTPN13LY; PTPN13 like Y-linked
	125962	OR7G1, OR19-15, OR19-8, OR7G1P; olfactory receptor family 7 subfamily G member 1
	338674	OR5F1, OR11-10; olfactory receptor family 5 subfamily F member 1
	400735	PRAMEF4; PRAME family member 4
	283093	OR4C12, OR11-259; olfactory receptor family 4 subfamily C member 12
	442184	OR2B3, 6M1-1, OR2B3P, OR6-14, OR6-4; olfactory receptor family 2 subfamily B member 3
	81318	OR4A5, OR11-111; olfactory receptor family 4 subfamily A member 5
	3889	KRT83, EKVP5, HB3, Hb-3, KRTHB3, MNLIX; keratin 83
	259290	TAS2R31, T2R31, T2R44, T2R53, TAS2R44; taste 2 receptor member 31
	2773	GNAI3, 87U6, ARCND1; G protein subunit alpha i3
	159091	PABIR3, FAM122C; PABIR family member 3
	388649	C1orf146, SCRE, SPO16; chromosome 1 open reading frame 146
	79594	MUL1, C1orf166, GIDE, MAPL, MULAN, RNF218; mitochondrial E3 ubiquitin protein ligase 1
	158401	SHOC1, C9orf84, MZIP2, ZIP2, ZIP2H; shortage in chiasmata 1
	646754	TRIM64C; tripartite motif containing 64C
	137695	TMEM68; transmembrane protein 68
	119180	LYZL2, LYZD2; lysozyme like 2
	728137	TSPY3, CT78, TSPY, TSPY1, TSPY10; testis specific protein Y-linked 3
	53840	TRIM34, IFP1, RNF21; tripartite motif containing 34
	246175	CNOT6L, CCR4b; CCR4-NOT transcription complex subunit 6 like
	4146	MATN1, CMP, CRTM; matrilin 1
	132430	PABPC4L; poly(A) binding protein cytoplasmic 4 like
	10095	ARPC1B, ARC41, IMD71, PLTEID, p40-ARC, p41-ARC; actin related protein 2/3 complex subunit 1B
	344387	CDKL4; cyclin dependent kinase like 4
	22996	TTC39A, C1orf34, DEME-6; tetratricopeptide repeat domain 39A
	23117	NPIPB3, KIAA0220L, NPIP, NPIPB, NPIPB5, NPIPL3; nuclear pore complex interacting protein family member B3
	4946	OAZ1, AZ1, AZI, OAZ; ornithine decarboxylase antizyme 1
	390231	TRIM77, TRIM77P; tripartite motif containing 77
	10877	CFHR4, CFHL4, FHR-4, FHR4; complement factor H related 4
	344805	TMPRSS7; transmembrane serine protease 7
	390432	OR4Q2, OR4Q2P; olfactory receptor family 4 subfamily Q member 2 (gene/pseudogene)
	7617	ZNF66, ZNF66P; zinc finger protein 66
	1145	CHRNE, ACHRE, CMS1D, CMS1E, CMS2A, CMS4A, CMS4B, CMS4C, FCCMS, SCCMS; cholinergic receptor nicotinic epsilon subunit
	57409	MIF4GD, AD023, MIFD, SLIP1; MIF4G domain containing
	132724	TMPRSS11B, HATL5; transmembrane serine protease 11B
	642612	TRIM49C, TRIM49L2; tripartite motif containing 49C
	54504	CPVL, HVLP; carboxypeptidase vitellogenic like
	389208	TMPRSS11F, HATL4; transmembrane serine protease 11F
	144811	LACC1, C13orf31, FAMIN, JUVAR; laccase domain containing 1
	29929	ALG6, CDG1C; ALG6 alpha-1,3-glucosyltransferase
	8973	CHRNA6, CHNRA6; cholinergic receptor nicotinic alpha 6 subunit
	283848	CES4A, CES6, CES8; carboxylesterase 4A
	55066	PDPR, PDP3; pyruvate dehydrogenase phosphatase regulatory subunit
	110384692	complement C4A (Rodgers blood group)-like
	653606	PRAMEF22, PRAMEF3L; PRAME family member 22
	10960	LMAN2, C5orf8, GP36B, VIP36; lectin, mannose binding 2
	84129	ACAD11, ACAD-11; acyl-CoA dehydrogenase family member 11
	729665	CCDC175, C14orf38, c14_5395; coiled-coil domain containing 175
	339327	ZNF546, ZNF49; zinc finger protein 546
	25911	DPCD; deleted in primary ciliary dyskinesia homolog (mouse)
	9489	PGS1; phosphatidylglycerophosphate synthase 1
	9540	TP53I3, PIG3; tumor protein p53 inducible protein 3
	79690	GAL3ST4, GAL3ST-4; galactose-3-O-sulfotransferase 4
	83890	SPATA9, NYD-SP16; spermatogenesis associated 9
	167127	UGT3A2; UDP glycosyltransferase family 3 member A2
	143425	SYT9; synaptotagmin 9
	398	ARHGDIG, RHOGDI-3; Rho GDP dissociation inhibitor gamma
	163050	ZNF564; zinc finger protein 564
	10157	AASS, LKR/SDH, LKRSDH, LORSDH; aminoadipate-semialdehyde synthase
	81629	TSSK3, SPOGA3, STK22C, STK22D, TSK3; testis specific serine kinase 3
	83592	AKR1E2, AKR1CL2, AKRDC1, HTSP1, LoopADR, TAKR, hTSP, htAKR; aldo-keto reductase family 1 member E2
	55312	RFK, RIFK; riboflavin kinase
	140735	DYNLL2, DNCL1B, Dlc2, RSPH22; dynein light chain LC8-type 2
	1007	CDH9; cadherin 9
	10567	RABAC1, PRA1, PRAF1, YIP3; Rab acceptor 1
	442319	ZNF727, ZNF727P; zinc finger protein 727
	28972	SPCS1, HSPC033, SPC1, SPC12, YJR010C-A; signal peptidase complex subunit 1
	6799	SULT1A2, HAST4, P-PST, P-PST_2, ST1A2, STP2, TSPST2; sulfotransferase family 1A member 2
	79070	POGLUT2, EP58, ERp58, KDEL1, KDELC1; protein O-glucosyltransferase 2
	196463	PLBD2, P76; phospholipase B domain containing 2
	92104	TTC30A, FAP259, IFT70A, TTC30B; tetratricopeptide repeat domain 30A
	8811	GALR2, GAL2-R, GALNR2, GALR-2; galanin receptor 2
	163688	CALML6, CAGLP; calmodulin like 6
	112479	ERI2, EXOD1, ZGRF5; ERI1 exoribonuclease family member 2
	9580	SOX13, ICA12, Sox-13; SRY-box transcription factor 13
	388555	IGFL3, UNQ483; IGF like family member 3
	283638	CEP170B, CEP170R, FAM68C, KIAA0284; centrosomal protein 170B
	10954	PDIA5, PDIR; protein disulfide isomerase family A member 5
	83591	THAP2; THAP domain containing 2
	2585	GALK2, GK2; galactokinase 2
	54916	TMEM260, C14orf101, SHDRA; transmembrane protein 260
	8439	NSMAF, FAN, GRAMD5; neutral sphingomyelinase activation associated factor
	2822	GPLD1, GPIPLD, GPIPLDM, PIGPLD, PIGPLD1, PLD; glycosylphosphatidylinositol specific phospholipase D1
	57161	PELI2; pellino E3 ubiquitin protein ligase family member 2
	133558	MROH2B, HEATR7B2, SPIF; maestro heat like repeat family member 2B
	389124	IQCF5; IQ motif containing F5
	80328	ULBP2, ALCAN-alpha, N2DL2, NKG2DL2, RAET1H, RAET1L; UL16 binding protein 2
	11174	ADAMTS6, ADAM-TS_6, ADAM-TS6, ADAMTS-6; ADAM metallopeptidase with thrombospondin type 1 motif 6
	25843	MOB4, 2C4D, CGI-95, MOB1, MOB3, MOBKL3, PHOCN, PREI3; MOB family member 4, phocein
	11020	IFT27, BBS19, FAP156, RABL4, RAYL; intraflagellar transport 27
	79973	ZNF442; zinc finger protein 442
	90342	FER1L5; fer-1 like family member 5
	140458	ASB5, ASB-5; ankyrin repeat and SOCS box containing 5
	441282	AKR1B15, AKR1B10L, AK1R1B7, AKR1R1B7; aldo-keto reductase family 1 member B15
	64100	ELSPBP1, E12, EDDM12, EL149, HE12; epididymal sperm binding protein 1
	54872	PIGG, GPI7, LAS21, MRT53, PRO4405, RLGS1930; phosphatidylinositol glycan anchor biosynthesis class G
	135293	PM20D2, ACY1L2; peptidase M20 domain containing 2
	55180	LINS1, LINS, MRT27, WINS1; lines homolog 1
	203427	SLC25A43; solute carrier family 25 member 43
	79736	TEFM, C17orf42; transcription elongation factor, mitochondrial
	146857	SLFN13, SLFN10, hSLFN13; schlafen family member 13
	51290	ERGIC2, CDA14, Erv41, PTX1, cd002; ERGIC and golgi 2
	8916	HERC3; HECT and RLD domain containing E3 ubiquitin protein ligase 3
	64174	DPEP2, MBD2; dipeptidase 2
	118487	CHCHD1, C10orf34, C2360, MRP-S37; coiled-coil-helix-coiled-coil-helix domain containing 1
	83643	CCDC3; coiled-coil domain containing 3
	378925	RNF148; ring finger protein 148
	57002	YAE1, C7orf36, CIAB2, GK003, YAE1D1; YAE1 maturation factor of ABCE1
	644139	PIRT; phosphoinositide interacting regulator of transient receptor potential channels
	7512	XPNPEP2, AEACEI, APP2; X-prolyl aminopeptidase 2
	130013	ACMSD; aminocarboxymuconate semialdehyde decarboxylase
	2984	GUCY2C, DIAR6, GC-C, GUC2C, MECIL, MUCIL, STAR; guanylate cyclase 2C
	771	CA12, CA-XII, CAXII, HsT18816, T18816; carbonic anhydrase 12
	9512	PMPCB, Beta-MPP, MAS1, MPP11, MPPB, MPPP52, P-52; peptidase, mitochondrial processing subunit beta
	10478	SLC25A17, PMP34; solute carrier family 25 member 17
	130752	MDH1B, RP11-95H11; malate dehydrogenase 1B
	126402	CCDC105; coiled-coil domain containing 105
	51382	ATP6V1D, ATP6M, VATD, VMA8; ATPase H+ transporting V1 subunit D
	6014	RIT2, RIBA, RIN, ROC2; Ras like without CAAX 2
	51131	PHF11, APY, BCAP, IGEL, IGER, IGHER, NY-REN-34, NYREN34; PHD finger protein 11
	2559	GABRA6; gamma-aminobutyric acid type A receptor subunit alpha6
	90576	ZNF799, HIT-40, ZNF842; zinc finger protein 799
	79742	DIPK2B, 4930578C19Rik, CXorf36, DIA1R, EPQL1862, PRO3743, bA435K1.1; divergent protein kinase domain 2B
	54953	ODR4, C1orf27, TTG1, odr-4; odr-4 GPCR localization factor homolog
	55013	MCUB, CCDC109B; mitochondrial calcium uniporter dominant negative subunit beta
	10924	SMPDL3A, ASM3A, ASML3a, yR36GH4.1; sphingomyelin phosphodiesterase acid like 3A
	2326	FMO1; flavin containing dimethylaniline monoxygenase 1
	55634	KRBOX4, ZNF673; KRAB box domain containing 4
	219557	TEX47, C7orf62; testis expressed 47
	27106	ARRDC2, CLONE24945, PP2703; arrestin domain containing 2
	7766	ZNF223; zinc finger protein 223
	285335	SLC9C1, NHE, NHE-10, SLC9A10, sperm-NHE; solute carrier family 9 member C1
	55622	TTC27; tetratricopeptide repeat domain 27
	91614	DEPDC7, TR2, dJ85M6.4; DEP domain containing 7
	57228	SMAGP, hSMAGP; small cell adhesion glycoprotein
	387787	LIPT2; lipoyl(octanoyl) transferase 2
	10175	CNIH1, CNIH, CNIH-1, CNIL, TGAM77; cornichon family AMPA receptor auxiliary protein 1
	163051	ZNF709; zinc finger protein 709
	5440	POLR2K, ABC10-alpha, RPABC4, RPB10alpha, RPB12, RPB7.0, hRPB7.0, hsRPB10a; RNA polymerase II, I and III subunit K
	165530	CLEC4F, CLECSF13, KCLR; C-type lectin domain family 4 member F
	5224	PGAM2, GSD10, PGAM-M, PGAMM; phosphoglycerate mutase 2
	256435	ST6GALNAC3, PRO7177, SIAT7C, ST6GALNACIII, STY; ST6 N-acetylgalactosaminide alpha-2,6-sialyltransferase 3
	57106	NAT14, KLP1; N-acetyltransferase 14 (putative)
	55552	ZNF823, HSZFP36; zinc finger protein 823
	54103	GSAP, PION; gamma-secretase activating protein
	9573	GDF3, KFS3, MCOP7, MCOPCB6; growth differentiation factor 3
	9348	NDST3, HSST3; N-deacetylase and N-sulfotransferase 3
	79898	ZNF613; zinc finger protein 613
	133121	ENPP6, NPP6; ectonucleotide pyrophosphatase/phosphodiesterase 6
	28978	TMEM14A, C6orf73, PTD011; transmembrane protein 14A
	51023	MRPS18C, CGI-134, MRP-S18-1, MRP-S18-c, MRPS18-1, S18mt-c, mrps18-c; mitochondrial ribosomal protein S18C
	55128	TRIM68, GC109, RNF137, SS-56, SS56; tripartite motif containing 68
	83716	CRISPLD2, CRISP11, LCRISP2, LGL1; cysteine rich secretory protein LCCL domain containing 2
	53917	RAB24; RAB24, member RAS oncogene family
	79625	NDNF, C4orf31, HH25, NORD; neuron derived neurotrophic factor
	23161	SNX13, RGS-PX1; sorting nexin 13
	5507	PPP1R3C, PPP1R5, PTG; protein phosphatase 1 regulatory subunit 3C
	118490	MSS51, ZMYND17; MSS51 mitochondrial translational activator
	1012	CDH13, CDHH, P105; cadherin 13
	56034	PDGFC, FALLOTEIN, SCDGF; platelet derived growth factor C
	9956	HS3ST2, 30ST2, 3OST2; heparan sulfate-glucosamine 3-sulfotransferase 2
	139411	PTCHD1, AUTSX4; patched domain containing 1
	83862	TMEM120A, NET29, TMPIT; transmembrane protein 120A
	147463	ANKRD29; ankyrin repeat domain 29
	10350	ABCA9, EST640918; ATP binding cassette subfamily A member 9
	83401	ELOVL3, CIG-30, CIG30; ELOVL fatty acid elongase 3
	9486	CHST10, HNK-1ST, HNK1ST; carbohydrate sulfotransferase 10
	23057	NMNAT2, C1orf15, PNAT2; nicotinamide nucleotide adenylyltransferase 2
	84340	GFM2, EF-G2mt, EFG2, MRRF2, MST027, MSTP027, RRF, RRF2, RRF2mt, hEFG2, mEF-G_2; GTP dependent ribosome recycling factor mitochondrial 2
	10463	SLC30A9, BILAPES, C4orf1, GAC63, HUEL, ZNT9; solute carrier family 30 member 9
	3633	INPP5B, 5PTase; inositol polyphosphate-5-phosphatase B
	483	ATP1B3, ATPB-3, CD298; ATPase Na+/K+ transporting subunit beta 3
	338382	RAB7B, RAB7; RAB7B, member RAS oncogene family
	23491	CES3, ES31; carboxylesterase 3
	150365	MEI1, HYDM3, SPATA38; meiotic double-stranded break formation protein 1
	92747	BPIFB1, C20orf114, LPLUNC1; BPI fold containing family B member 1
	23541	SEC14L2, C22orf6, SPF, TAP, TAP1; SEC14 like lipid binding 2
	116729	PPP1R27, DYSFIP1; protein phosphatase 1 regulatory subunit 27
	57530	CGN; cingulin
	9553	MRPL33, C2orf1, L33mt, MRP-L33, RPL33L; mitochondrial ribosomal protein L33
	374355	CCDC172, C10orf96; coiled-coil domain containing 172
	25920	NELFB, COBRA1, NELF-B; negative elongation factor complex member B
	127391	TMCO2, dJ39G22.2; transmembrane and coiled-coil domains 2
	680	BRS3, BB3, BB3R, BBR3; bombesin receptor subtype 3
	11237	RNF24, G1L; ring finger protein 24
	23555	TSPAN15, 2700063A19Rik, NET-7, NET7, TM4SF15; tetraspanin 15
	9425	CDYL, CDYL1; chromodomain Y like
	147991	DPY19L3; dpy-19 like C-mannosyltransferase 3
	26610	ELP4, AN, AN2, C11orf19, PAX6NEB, PAXNEB, dJ68P15A.1, hELP4; elongator acetyltransferase complex subunit 4
	4125	MAN2B1, LAMAN, MANB; mannosidase alpha class 2B member 1
	55334	SLC39A9, ZIP-9, ZIP9; solute carrier family 39 member 9
	132954	PDCL2, GCPHLP; phosducin like 2
	55213	RCBTB1, CLLD7, CLLL7, GLP, RDEOA; RCC1 and BTB domain containing protein 1
	51028	VPS36, C13orf9, CGI-145, EAP45; vacuolar protein sorting 36 homolog
	8288	EPX, EPO, EPP, EPX-PEN, EPXD; eosinophil peroxidase
	84933	C8orf76; chromosome 8 open reading frame 76
	11328	FKBP9, FKBP60, FKBP63, PPIase; FKBP prolyl isomerase 9
	2689	GH2, GH-V, GHB2, GHL, GHV, hGH-V; growth hormone 2
	11185	INMT, TEMT; indolethylamine N-methyltransferase
	219	ALDH1B1, ALDH5, ALDHX; aldehyde dehydrogenase 1 family member B1
	27197	GPR82; G protein-coupled receptor 82
	3176	HNMT, HMT, HNMT-S1, HNMT-S2, MRT51; histamine N-methyltransferase
	159963	SLC5A12, SMCT2; solute carrier family 5 member 12
	64430	PCNX4, C14orf135, FBP2, PCNXL4; pecanex 4
	10959	TMED2, P24A, RNP24, p24, p24b1, p24beta1; transmembrane p24 trafficking protein 2
	11055	ZPBP, ZPBP1; zona pellucida binding protein
	166785	MMAA, cblA; metabolism of cobalamin associated A
	3034	HAL, HIS, HSTD; histidine ammonia-lyase
	55683	KANSL3, KIAA1310, NSL3, Rcd1; KAT8 regulatory NSL complex subunit 3
	257044	CATSPERE, C10orf101, C1orf101; catsper channel auxiliary subunit epsilon
	64112	MOAP1, MAP-1, PNMA4; modulator of apoptosis 1
	644890	MEIG1, SPATA39, bA2K17.3; meiosis/spermiogenesis associated 1
	64969	MRPS5, MRP-S5, S5mt; mitochondrial ribosomal protein S5
	1352	COX10, MC4DN3; cytochrome c oxidase assembly factor heme A:farnesyltransferase COX10
	115361	GBP4, Mpa2; guanylate binding protein 4
	116362	RBP7, CRABP4, CRBP4, CRBPIV; retinol binding protein 7
	1144	CHRND, ACHRD, CMS2A, CMS3A, CMS3B, CMS3C, FCCMS, SCCMS; cholinergic receptor nicotinic delta subunit
	65008	MRPL1, BM022, L1MT, MRP-L1; mitochondrial ribosomal protein L1
	400224	PLEKHD1, UPF0639; pleckstrin homology and coiled-coil domain containing D1
	29093	MRPL22, HSPC158, L22mt, MRP-L22, MRP-L25, RPML25; mitochondrial ribosomal protein L22
	55471	NDUFAF7, C2orf56, MidA, PRO1853; NADH:ubiquinone oxidoreductase complex assembly factor 7
	1183	CLCN4, CLC4, ClC-4, ClC-4A, MRX15, MRX49, MRXSRC; chloride voltage-gated channel 4
	147923	ZNF420, APAK; zinc finger protein 420
	283927	NUDT7; nudix hydrolase 7
	92106	OXNAD1; oxidoreductase NAD binding domain containing 1
	7643	ZNF90, HTF9; zinc finger protein 90
	79088	ZNF426, K-RBP; zinc finger protein 426
	51762	RAB8B; RAB8B, member RAS oncogene family
	65989	DLK2, DLK-2, EGFL9; delta like non-canonical Notch ligand 2
	2678	GGT1, CD224, D22S672, D22S732, GGT, GGT_1, GGTD, GTG; gamma-glutamyltransferase 1
	338094	FAM151A, C1orf179; family with sequence similarity 151 member A
	79849	PDZD3, IKEPP, NHERF4, PDZK2; PDZ domain containing 3
	115825	WDFY2, PROF, WDF2, ZFYVE22; WD repeat and FYVE domain containing 2
	762	CA4, CAIV, Car4, RP17; carbonic anhydrase 4
	283219	KCTD21, KCASH2; potassium channel tetramerization domain containing 21
	26301	GBGT1, A3GALNT, FS, UNQ2513; globoside alpha-1,3-N-acetylgalactosaminyltransferase 1 (FORS blood group)
	51115	RMDN1, CGI-90, FAM82B, RMD-1, RMD1; regulator of microtubule dynamics 1
	55173	MRPS10, MRP-S10, PNAS-122; mitochondrial ribosomal protein S10
	64172	OSGEPL1, OSGEPL, Qri7; O-sialoglycoprotein endopeptidase like 1
	64927	TTC23, HCC-8; tetratricopeptide repeat domain 23
	65005	MRPL9, L9mt; mitochondrial ribosomal protein L9
	55556	ENOSF1, FUCD, RTS, TYMSAS; enolase superfamily member 1
	285381	DPH3, DELGIP, DELGIP1, DESR1, DPH3A, KTI11, ZCSL2; diphthamide biosynthesis 3
	9941	EXOG, ENDOGL1, ENDOGL2, ENGL, ENGL-a, ENGL-b, ENGLA, ENGLB; exo/endonuclease G
	55176	SEC61A2; SEC61 translocon subunit alpha 2
	83872	HMCN1, ARMD1, FBLN6, FIBL-6, FIBL6; hemicentin 1
	27127	SMC1B, SMC1BETA, SMC1L2; structural maintenance of chromosomes 1B
	54951	COMMD8; COMM domain containing 8
	84947	SERAC1; serine active site containing 1
	51014	TMED7, CGI-109, p24g3, p24gamma3, p27; transmembrane p24 trafficking protein 7
	64921	CASD1, C7orf12, NBLA04196, SOAT; CAS1 domain containing 1
	8526	DGKE, AHUS7, DAGK5, DAGK6, DGK, NPHS7; diacylglycerol kinase epsilon
	78991	PCYOX1L; prenylcysteine oxidase 1 like
	85016	CFAP300, C11orf70, CILD38, FBB5; cilia and flagella associated protein 300
	2743	GLRB, HKPX2; glycine receptor beta
	81856	ZNF611; zinc finger protein 611
	4259	MGST3, GST-III; microsomal glutathione S-transferase 3
	2054	STX2, EPIM, EPM, STX2A, STX2B, STX2C; syntaxin 2
	55803	ADAP2, CENTA2, HSA272195, cent-b; ArfGAP with dual PH domains 2
	55347	ABHD10; abhydrolase domain containing 10, depalmitoylase
	26225	ARL5A, ARFLP5, ARL5; ADP ribosylation factor like GTPase 5A
	84313	VPS25, DERP9, EAP20, FAP20; vacuolar protein sorting 25 homolog
	374569	ASPG, C14orf76, GPA/WT, LYSOLP; asparaginase
	79073	TMEM109; transmembrane protein 109
	2845	GPR22; G protein-coupled receptor 22
	10693	CCT6B, CCT-zeta-2, CCTZ-2, Cctz2, TCP-1-zeta-2, TSA303; chaperonin containing TCP1 subunit 6B
	80333	KCNIP4, CALP, KCHIP4; potassium voltage-gated channel interacting protein 4
	6534	SLC6A7, PROT; solute carrier family 6 member 7
	84891	ZSCAN10, ZFP206, ZNF206; zinc finger and SCAN domain containing 10
	162963	ZNF610; zinc finger protein 610
	150274	HSCB, DNAJC20, HSC20, JAC1, SIDBA5; HscB mitochondrial iron-sulfur cluster cochaperone
	1442	CSH1, CS-1, CSA, CSMT, GHB3, PL, hCS-1, hCS-A; chorionic somatomammotropin hormone 1
	844	CASQ1, CASQ, PDIB1, VMCQA; calsequestrin 1
	85025	TMEM60, C7orf35, DC32; transmembrane protein 60
	353091	RAET1G, ULBP5; retinoic acid early transcript 1G
	54020	SLC37A1, G3PP; solute carrier family 37 member 1
	163131	ZNF780B, ZNF779; zinc finger protein 780B
	51704	GPRC5B, RAIG-2, RAIG2; G protein-coupled receptor class C group 5 member B
	30845	EHD3, PAST3; EH domain containing 3
	389118	CDHR4, CDH29, PRO34300; cadherin related family member 4
	51635	DHRS7, CGI-86, SDR34C1, retDSR4, retSDR4; dehydrogenase/reductase 7
	84795	PYROXD2, C10orf33, FP3420, YUEF; pyridine nucleotide-disulphide oxidoreductase domain 2
	1117	CHI3L2, CHIL2, YKL-39, YKL39; chitinase 3 like 2
	9936	CD302, BIMLEC, CLEC13A, DCL-1, DCL1; CD302 molecule
	27352	SGSM3, CIP85, MAP, RABGAP5, RUSC3, RUTBC3, RabGAP-5, rabGAPLP; small G protein signaling modulator 3
	64432	MRPS25, COXPD50, MRP-S25, RPMS25; mitochondrial ribosomal protein S25
	6904	TBCD, PEBAT, SSD-1, tfcD; tubulin folding cofactor D
	89978	DPH6, ATPBD4; diphthamine biosynthesis 6
	57171	DOLPP1, LSFR2; dolichyldiphosphatase 1
	162494	RHBDL3, RHBDL4, VRHO; rhomboid like 3
	13	AADAC, CES5A1, DAC; arylacetamide deacetylase
	80110	ZNF614; zinc finger protein 614
	79442	LRRC2; leucine rich repeat containing 2
	2329	FMO4, FMO2; flavin containing dimethylaniline monoxygenase 4
	9946	CRYZL1, 4P11, QOH-1; crystallin zeta like 1
	129450	TYW5, C2orf60, hTYW5; tRNA-yW synthesizing protein 5
	65003	MRPL11, CGI-113, L11MT, MRP-L11; mitochondrial ribosomal protein L11
	84912	SLC35B4, YEA, YEA4; solute carrier family 35 member B4
	168391	GALNTL5, GALNACT19, GALNT15, GalNAc-T5L; polypeptide N-acetylgalactosaminyltransferase like 5
	8690	JRKL, HHMJG; JRK like
	5433	POLR2D, HSRBP4, HSRPB4, RBP4, RPB16, RPB4; RNA polymerase II subunit D
	23012	STK38L, NDR2; serine/threonine kinase 38 like
	285051	STPG4, C2orf61, GSE; sperm-tail PG-rich repeat containing 4
	11072	DUSP14, MKP-L, MKP6; dual specificity phosphatase 14
	57484	RNF150; ring finger protein 150
	139065	SLITRK4; SLIT and NTRK like family member 4
	57528	KCTD16; potassium channel tetramerization domain containing 16
	7903	ST8SIA4, PST, PST1, SIAT8D, ST8SIA-IV; ST8 alpha-N-acetyl-neuraminide alpha-2,8-sialyltransferase 4
	64951	MRPS24, HSPC335, MRP-S24, S24mt, bMRP-47, bMRP47; mitochondrial ribosomal protein S24
	642987	TMEM232; transmembrane protein 232
	768239	PSAPL1; prosaposin like 1
	64518	TEKT3; tektin 3
	79072	FASTKD3; FAST kinase domains 3
	54948	MRPL16, L16mt, MRP-L16, PNAS-111; mitochondrial ribosomal protein L16
	79799	UGT2A3; UDP glucuronosyltransferase family 2 member A3
	51184	GPN3, ATPBD1C; GPN-loop GTPase 3
	10671	DCTN6, WS-3, WS3, p27; dynactin subunit 6
	55972	SLC25A40, MCFP; solute carrier family 25 member 40
	390275	OR8A1, OR11-318, OST025; olfactory receptor family 8 subfamily A member 1
	55437	STRADB, ALS2CR2, CALS-21, ILPIP, ILPIPA, PAPK, PRO1038; STE20 related adaptor beta
	11172	INSL6, RIF1; insulin like 6
	11238	CA5B, CA-VB, CAVB; carbonic anhydrase 5B
	25917	THUMPD3; THUMP domain containing 3
	100101267	POM121C, POM121-2; POM121 transmembrane nucleoporin C
	80157	CWH43, CWH43-C, PGAP2IP; cell wall biogenesis 43 C-terminal homolog
	56903	PAPOLB, PAPT, TPAP; poly(A) polymerase beta
	58478	ENOPH1, E1, MASA, MST145, mtnC; enolase-phosphatase 1
	140459	ASB6; ankyrin repeat and SOCS box containing 6
	2971	GTF3A, AP2, TFIIIA; general transcription factor IIIA
	340706	VWA2, AMACO, CCSP-2, CCSP2, NET42; von Willebrand factor A domain containing 2
	100101467	ZSCAN30, ZNF-WYM, ZNF397OS, ZNF917; zinc finger and SCAN domain containing 30
	10248	POP7, 0610037N12Rik, RPP2, RPP20; POP7 homolog, ribonuclease P/MRP subunit
	83759	RBM4B, RBM30, RBM4L, ZCCHC15, ZCCHC21B, ZCRB3B; RNA binding motif protein 4B
	112487	DTD2, ATD, C14orf126; D-aminoacyl-tRNA deacylase 2
	51249	TMEM69, C1orf154; transmembrane protein 69
	91526	ANKRD44, PP6-ARS-B; ankyrin repeat domain 44
	29097	CNIH4, CNIH-4, CNIH2, HSPC163; cornichon family AMPA receptor auxiliary protein 4
	29796	UQCR10, HSPC051, HSPC119, HSPC151, QCR9, UCCR7.2, UCRC; ubiquinol-cytochrome c reductase, complex III subunit X
	28983	TMPRSS11E, DESC1, TMPRSS11E2; transmembrane serine protease 11E
	84874	ZNF514; zinc finger protein 514
	7556	ZNF10, KOX1; zinc finger protein 10
	90806	ANGEL2, Ccr4d, KIAA0759L; angel homolog 2
	3617	IMPG1, GP147, IPM150, RP91, SPACR, VMD4; interphotoreceptor matrix proteoglycan 1
	152687	ZNF595; zinc finger protein 595
	255758	DYNLT2B, SRTD17, TCTEX1D2; dynein light chain Tctex-type 2B
	80224	NUBPL, C14orf127, IND1, MC1DN21, huInd1; nucleotide binding protein like
	54859	ELP6, C3orf75, TMEM103; elongator acetyltransferase complex subunit 6
	220323	OAF, NS5ATP13TP2; out at first homolog
	60558	GUF1, DEE40, EF-4, EF4, EIEE40; GTP binding elongation factor GUF1
	9205	ZMYM5, HSPC050, MYM, ZNF198L1, ZNF237; zinc finger MYM-type containing 5
	388566	ZNF470, CZF-1; zinc finger protein 470
	97	ACYP1, ACYPE; acylphosphatase 1
	57115	PGLYRP4, PGLYRPIbeta, PGRP-Ibeta, PGRPIB, SBBI67; peptidoglycan recognition protein 4
	91661	ZNF765; zinc finger protein 765
	55268	ECHDC2; enoyl-CoA hydratase domain containing 2
	137902	PXDNL, PMR1, PRM1, VPO2; peroxidasin like
	7761	ZNF214, BAZ-1, BAZ1; zinc finger protein 214
	55293	UEVLD, ATTP, UEV3; UEV and lactate/malate dehyrogenase domains
	1358	CPA2; carboxypeptidase A2
	717	C2, ARMD14, CO2; complement C2
	100272147	CMC4, C6.1B, MTCP1, MTCP1B, MTCP1NB, p8, p8MTCP1; C-X9-C motif containing 4
	116832	RPL39L, L39-2, RPL39L1; ribosomal protein L39 like
	9488	PIGB, DEE80, EIEE80, GPI-MT-III, PIG-B; phosphatidylinositol glycan anchor biosynthesis class B
	84436	ZNF528; zinc finger protein 528
	4008	LMO7, FBX20, FBXO20, LMO7b, LOMP; LIM domain 7
	63917	GALNT11, GALNAC-T11, GALNACT11; polypeptide N-acetylgalactosaminyltransferase 11
	8748	ADAM20; ADAM metallopeptidase domain 20
	256979	SUN3, SUNC1; Sad1 and UNC84 domain containing 3
	144809	FAM216B, C13orf30; family with sequence similarity 216 member B
	5920	PLAAT4, HRASLS4, HRSL4, PLA1/2-3, PLAAT-4, RARRES3, RIG1, TIG3; phospholipase A and acyltransferase 4
	11041	B4GAT1, B3GN-T1, B3GNT1, B3GNT6, BETA3GNTI, MDDGA13, iGAT, iGNT; beta-1,4-glucuronyltransferase 1
	6561	SLC13A1, NAS1, NaSi-1; solute carrier family 13 member 1
	55601	DDX60; DExD/H-box helicase 60
	55296	TBC1D19; TBC1 domain family member 19
	8424	BBOX1, BBH, BBOX, G-BBH, gamma-BBH; gamma-butyrobetaine hydroxylase 1
	64975	MRPL41, BMRP, MRP-L27, MRPL27, PIG3, RPML27; mitochondrial ribosomal protein L41
	79947	DHDDS, CIT, CPT, DEDSM, DS, HDS, RP59, hCIT; dehydrodolichyl diphosphate synthase subunit
	100130771	EFCAB10; EF-hand calcium binding domain 10
	340252	ZNF680; zinc finger protein 680
	140831	ZSWIM3, C20orf164, PPP1R174; zinc finger SWIM-type containing 3
	64979	MRPL36, BRIP1, L36mt, MRP-L36, PRPL36, RPMJ; mitochondrial ribosomal protein L36
	7123	CLEC3B, TN, TNA; C-type lectin domain family 3 member B
	373863	DND1, RBMS4; DND microRNA-mediated repression inhibitor 1
	6296	ACSM3, SA, SAH; acyl-CoA synthetase medium chain family member 3
	441027	TMEM150C, TTN3; transmembrane protein 150C
	10826	FAXDC2, C5orf4; fatty acid hydroxylase domain containing 2
	57180	ACTR3B, ARP11, ARP3BETA; actin related protein 3B
	51170	HSD17B11, 17-BETA-HSD11, 17-BETA-HSDXI, 17BHSD11, DHRS8, PAN1B, RETSDR2, SDR16C2; hydroxysteroid 17-beta dehydrogenase 11
	112849	L3HYPDH, C14orf149; trans-L-3-hydroxyproline dehydratase
	171586	ABHD3, LABH3; abhydrolase domain containing 3, phospholipase
	1264	CNN1, HEL-S-14, SMCC, Sm-Calp; calponin 1
	5367	PMCH, MCH, ppMCH; pro-melanin concentrating hormone
	27294	DHDH, 2DD, HUM2DD; dihydrodiol dehydrogenase
	151742	PPM1L, PP2C-epsilon, PP2CE, PPM1-LIKE; protein phosphatase, Mg2+/Mn2+ dependent 1L
	4619	MYH1, HEL71, MYHSA1, MYHa, MyHC-2X/D, MyHC-2x; myosin heavy chain 1
	414149	ACBD7, bA455B2.2; acyl-CoA binding domain containing 7
	51174	TUBD1, TUBD; tubulin delta 1
	64429	ZDHHC6, DHHC-6, DHHC6, ZNF376; zinc finger DHHC-type palmitoyltransferase 6
	27289	RND1, ARHS, RHO6, RHOS; Rho family GTPase 1
	79983	POF1B, POF, POF2B; POF1B actin binding protein
	127255	LRRIQ3, LRRC44; leucine rich repeats and IQ motif containing 3
	84513	PLPP5, DPPL1, HTPAP, PPAPDC1B; phospholipid phosphatase 5
	339541	ARMH1, C1orf228, NCRNA00082, p40; armadillo like helical domain containing 1
	157724	SLC7A13, AGT-1, AGT1, XAT2; solute carrier family 7 member 13
	2483	FRG1, FRG1A, FSG1; FSHD region gene 1
	7140	TNNT3, DA2B2, TNTF, beta-TnTF; troponin T3, fast skeletal type
	2563	GABRD, EIG10, EJM7, GEFSP5; gamma-aminobutyric acid type A receptor subunit delta
	116541	MRPL54, L54mt, MRP-L54; mitochondrial ribosomal protein L54
	7079	TIMP4, TIMP-4; TIMP metallopeptidase inhibitor 4
	5827	PXMP2, MPV17L3, PMP22; peroxisomal membrane protein 2
	79691	QTRT2, QTRTD1; queuine tRNA-ribosyltransferase accessory subunit 2
	140710	SOGA1, C20orf117, KIAA0889, SOGA; suppressor of glucose, autophagy associated 1
	284525	SLC9C2, SLC9A11; solute carrier family 9 member C2 (putative)
	10554	AGPAT1, 1-AGPAT1, G15, LPAAT-alpha, LPAATA; 1-acylglycerol-3-phosphate O-acyltransferase 1
	25789	TMEM59L, BSMAP, C19orf4; transmembrane protein 59 like
	90701	SEC11C, SEC11L3, SPC21, SPCS4C; SEC11 homolog C, signal peptidase complex subunit
	340024	SLC6A19, B0AT1, HND; solute carrier family 6 member 19
	79148	MMP28, EPILYSIN, MM28, MMP-25, MMP-28, MMP25; matrix metallopeptidase 28
	2709	GJB5, CX31.1; gap junction protein beta 5
	167555	FAM151B, UNQ9217; family with sequence similarity 151 member B
	1361	CPB2, CPU, PCPB, TAFI; carboxypeptidase B2
	90826	PRMT9, PRMT10; protein arginine methyltransferase 9
	91120	ZNF682, BC39498_3; zinc finger protein 682
	285555	STPG2, C4orf37; sperm tail PG-rich repeat containing 2
	7566	ZNF18, HDSG1, KOX11, ZKSCAN6, ZNF535, ZSCAN38, Zfp535; zinc finger protein 18
	57097	PARP11, ARTD11, C12orf6, MIB006; poly(ADP-ribose) polymerase family member 11
	342979	PALM3; paralemmin 3
	80835	TAS1R1, GM148, GPR70, T1R1, TR1; taste 1 receptor member 1
	114971	PTPMT1, DUSP23, MOSP, PLIP, PNAS-129; protein tyrosine phosphatase mitochondrial 1
	134111	UBE2QL1; ubiquitin conjugating enzyme E2 Q family like 1
	256394	SERPINA11; serpin family A member 11
	7652	ZNF99, C19orf9, F8281; zinc finger protein 99
	114625	ERMAP, BTN5, PRO2801, RD, SC; erythroblast membrane associated protein (Scianna blood group)
	27159	CHIA, AMCASE, CHIT2, TSA1902; chitinase acidic
	57547	ZNF624; zinc finger protein 624
	8416	ANXA9, ANX31; annexin A9
	83659	TEKT1; tektin 1
	3038	HAS3; hyaluronan synthase 3
	10991	SLC38A3, G17, NAT1, SN1, SNAT3; solute carrier family 38 member 3
	79694	MANEA, ENDO, hEndo; mannosidase endo-alpha
	414918	DENND6B, AFI1B, FAM116B; DENN domain containing 6B
	24141	LAMP5, BAD-LAMP, BADLAMP, C20orf103, LAMP-5, UNC-46; lysosomal associated membrane protein family member 5
	84274	COQ5, COQ10D9; coenzyme Q5, methyltransferase
	387921	NHLRC3; NHL repeat containing 3
	148103	ZNF599; zinc finger protein 599
	151056	PLB1, PLB, PLB/LIP; phospholipase B1
	5147	PDE6D, JBTS22, PDED; phosphodiesterase 6D
	54884	RETSAT; retinol saturase
	80258	EFHC2, MRX74, dJ1158H2.1; EF-hand domain containing 2
	56675	NRIP3, C11orf14, NY-SAR-105; nuclear receptor interacting protein 3
	79053	ALG8, CDG1H, PCLD3; ALG8 alpha-1,3-glucosyltransferase
	51318	MRPL35, L35mt, MRP-L35; mitochondrial ribosomal protein L35
	23547	LILRA4, CD85g, ILT7; leukocyte immunoglobulin like receptor A4
	55644	OSGEP, GAMOS3, GCPL1, KAE1, OSGEP1, PRSMG1, TCS3; O-sialoglycoprotein endopeptidase
	256309	CCDC110, CT52, KM-HN-1, KMHN1; coiled-coil domain containing 110
	81501	DCSTAMP, FIND, TM7SF4, hDC-STAMP; dendrocyte expressed seven transmembrane protein
	79887	PLBD1; phospholipase B domain containing 1
	1825	DSC3, CDHF3, DSC, DSC1, DSC2, DSC4, HT-CP; desmocollin 3
	838	CASP5, ICE(rel)III, ICEREL-III, ICH-3; caspase 5
	5427	POLE2, DPE2; DNA polymerase epsilon 2, accessory subunit
	91949	COG7, CDG2E; component of oligomeric golgi complex 7
	343413	FCRL6, FcRH6; Fc receptor like 6
	219927	MRPL21, L21mt, MRP-L21; mitochondrial ribosomal protein L21
	64770	CCDC14; coiled-coil domain containing 14
	58498	MYL7, MYL2A, MYLC2A; myosin light chain 7
	11046	SLC35D2, HFRC1, SQV7L, UGTrel8, hfrc; solute carrier family 35 member D2
	256356	GK5; glycerol kinase 5
	91947	ARRDC4; arrestin domain containing 4
	93273	LEMD1, CT50, LEMP-1; LEM domain containing 1
	4705	NDUFA10, CI-42KD, CI-42k, MC1DN22; NADH:ubiquinone oxidoreductase subunit A10
	84517	ACTRT3, ARP-T3, ARPM1; actin related protein T3
	1444	CSHL1, CS-5, CSHP1, CSL, GHB4, hCS-L; chorionic somatomammotropin hormone like 1
	340895	MALRD1, C10orf112, DIET1, bA265G8.2; MAM and LDL receptor class A domain containing 1
	143241	DYDC1, DPY30D1; DPY30 domain containing 1
	284021	MILR1, Allergin-1, C17orf60, MCA-32, MCA32; mast cell immunoglobulin like receptor 1
	341116	MS4A10, CD20L7, MS4A9; membrane spanning 4-domains A10
	11320	MGAT4A, GNT-IV, GNT-IVA, GnT-4a; alpha-1,3-mannosyl-glycoprotein 4-beta-N-acetylglucosaminyltransferase A
	79415	CYBC1, C17orf62, CGD5, Eros; cytochrome b-245 chaperone 1
	51348	KLRF1, CLEC5C, NKp80; killer cell lectin like receptor F1
	4123	MAN2C1, MAN6A8, MANA, MANA1; mannosidase alpha class 2C member 1
	93081	TEX30, C13orf27; testis expressed 30
	29880	ALG5, bA421P11.2; ALG5 dolichyl-phosphate beta-glucosyltransferase
	374378	GALNT18, GALNACT18, GALNT15, GALNTL4, GalNAc-T15, GalNAc-T18; polypeptide N-acetylgalactosaminyltransferase 18
	51025	PAM16, CGI-136, MAGMAS, SMDMDM, TIM16, TIMM16; presequence translocase associated motor 16
	4477	MSMB, HPC13, IGBF, MSP, MSPB, PN44, PRPS, PSP, PSP-94, PSP57, PSP94; microseminoprotein beta
	130162	CLHC1, C2orf63; clathrin heavy chain linker domain containing 1
	55711	FAR2, HEL-S-81, MLSTD1, SDR10E2; fatty acyl-CoA reductase 2
	10899	JTB, HJTB, HSPC222, PAR, hJT; jumping translocation breakpoint
	1101	CHAD, SLRR4A; chondroadherin
	392465	GLOD5; glyoxalase domain containing 5
	221823	PRPS1L1, PRPS1, PRPS3, PRPSL, PRS-III; phosphoribosyl pyrophosphate synthetase 1 like 1
	123688	HYKK, AGPHD1; hydroxylysine kinase
	114932	MRFAP1L1, PP784; Morf4 family associated protein 1 like 1
	3053	SERPIND1, D22S673, HC2, HCF2, HCII, HLS2, LS2, THPH10; serpin family D member 1
	63929	XPNPEP3, APP3, ICP55, NPHPL1; X-prolyl aminopeptidase 3
	27293	SMPDL3B, ASML3B; sphingomyelin phosphodiesterase acid like 3B
	11318	GPR182, 7TMR, ADMR, AM-R, AMR, G10D, L1-R, gamrh, hrhAMR; G protein-coupled receptor 182
	130814	SLC66A3, C2orf22, PQLC3; solute carrier family 66 member 3
	10154	PLXNC1, CD232, PLXN-C1, VESPR; plexin C1
	55975	KLHL7, CISS3, KLHL6, PERCHING, SBBI26; kelch like family member 7
	22979	EFR3B, KIAA0953; EFR3 homolog B
	54584	GNB1L, DGCRK3, FKSG1, GY2, WDR14, WDVCF; G protein subunit beta 1 like
	161514	TBC1D21, MgcRabGAP; TBC1 domain family member 21
	79154	DHRS11, ARPG836, SDR24C1, spDHRS11; dehydrogenase/reductase 11
	255798	SMCO1, C3orf43; single-pass membrane protein with coiled-coil domains 1
	112937	GLB1L3; galactosidase beta 1 like 3
	151651	EFHB, CFAP21; EF-hand domain family member B
	730051	ZNF814; zinc finger protein 814
	84300	UQCC2, C6orf125, C6orf126, Cbp6, M19, MC3DN7, MNF1, bA6B20.2; ubiquinol-cytochrome c reductase complex assembly factor 2
	28985	MCTS1, MCT-1, MCT1; MCTS1 re-initiation and release factor
	1562	CYP2C18, CPCI, CYP2C, CYP2C17, P450-6B/29C, P450IIC17; cytochrome P450 family 2 subfamily C member 18
	5794	PTPRH, R-PTP-H, SAP1; protein tyrosine phosphatase receptor type H
	440138	ALG11, CDG1P, GT8; ALG11 alpha-1,2-mannosyltransferase
	54540	FAM193B, IRIZIO; family with sequence similarity 193 member B
	11222	MRPL3, COXPD9, MRL3, RPML3; mitochondrial ribosomal protein L3
	3208	HPCA, BDR2, DYT2; hippocalcin
	4250	SCGB2A2, MGB1, PSBP1, UGB2; secretoglobin family 2A member 2
	53347	UBASH3A, CLIP4, STS-2, TULA, TULA-1; ubiquitin associated and SH3 domain containing A
	2046	EPHA8, EEK, EK3, HEK3; EPH receptor A8
	54769	DIRAS2, Di-Ras2; DIRAS family GTPase 2
	8675	STX16, SYN16; syntaxin 16
	3182	HNRNPAB, ABBP1, HNRPAB; heterogeneous nuclear ribonucleoprotein A/B
	685	BTC; betacellulin
	54979	PLAAT2, HRASLS2, PLA1/2-2, PLAAT-2; phospholipase A and acyltransferase 2
	81688	C6orf62, Nbla00237, XTP12, dJ30M3.2; chromosome 6 open reading frame 62
	1473	CST5; cystatin D
	10690	FUT9, Fuc-TIX; fucosyltransferase 9
	27248	ERLEC1, C2orf30, CIM, CL24936, CL25084, HEL117, XTP3-B, XTP3TPB; endoplasmic reticulum lectin 1
	6564	SLC15A1, HPECT1, HPEPT1, PEPT1; solute carrier family 15 member 1
	27128	CYTH4, CYT4, DJ63G5.1, PSCD4, cytohesin-4; cytohesin 4
	342909	ZNF284, ZNF284L; zinc finger protein 284
	377677	CA13, CAXIII; carbonic anhydrase 13
	79961	DENND2D; DENN domain containing 2D
	79587	CARS2, COXPD27, cysRS; cysteinyl-tRNA synthetase 2, mitochondrial
	23412	COMMD3, BUP, C10orf8; COMM domain containing 3
	10717	AP4B1, BETA-4, CPSQ5, SPG47; adaptor related protein complex 4 subunit beta 1
	147381	CBLN2; cerebellin 2 precursor
	8073	PTP4A2, HH13, HH7-2, HU-PP-1, OV-1, PRL-2, PRL2, PTP4A, PTPCAAX2, ptp-IV1a, ptp-IV1b; protein tyrosine phosphatase 4A2
	167410	LIX1, C5orf11, Lft; limb and CNS expressed 1
	30010	NXPH1, NPH1, Nbla00697; neurexophilin 1
	2990	GUSB, BG, MPS7; glucuronidase beta
	54942	ABITRAM, C9orf6, CG-8, FAM206A, Simiate; actin binding transcription modulator
	124637	CYB5D1; cytochrome b5 domain containing 1
	285598	ARL10, ARL10A; ADP ribosylation factor like GTPase 10
	402	ARL2, ARFL2, MRCS1; ADP ribosylation factor like GTPase 2
	2980	GUCA2A, GCAP-I, GUCA2, STARA; guanylate cyclase activator 2A
	5695	PSMB7, Z; proteasome 20S subunit beta 7
	144448	TSPAN19; tetraspanin 19
	51285	RASL12, RIS; RAS like family 12
	51301	GCNT4, C2GNT3, LINC01336; glucosaminyl (N-acetyl) transferase 4
	92737	DNER, UNQ26, bet; delta/notch like EGF repeat containing
	253769	WDR27; WD repeat domain 27
	59350	RXFP1, LGR7, RXFPR1; relaxin family peptide receptor 1
	375287	RBM43, C2orf38; RNA binding motif protein 43
	65243	ZFP69B, ZKSCAN23B, ZNF643, ZSCAN54B; ZFP69 zinc finger protein B
	4241	MELTF, CD228, MAP97, MFI2, MTF1, MTf; melanotransferrin
	144193	AMDHD1, HMFT1272; amidohydrolase domain containing 1
	339479	BRINP3, DBCCR1L, DBCCR1L1, FAM5C; BMP/retinoic acid inducible neural specific 3
	200316	APOBEC3F, A3F, ARP8, BK150C2.4.MRNA, KA6; apolipoprotein B mRNA editing enzyme catalytic subunit 3F
	29105	CFAP20, BUG22, C16orf80, EVORF, GTL3, fSAP23; cilia and flagella associated protein 20
	51573	GDE1, 363E6.2, MIR16; glycerophosphodiester phosphodiesterase 1
	83744	ZNF484, BA526D8.4; zinc finger protein 484
	80298	MTERF2, MTERFD3, mTERFL; mitochondrial transcription termination factor 2
	3284	HSD3B2, HSD3B, HSDB, SDR11E2; hydroxy-delta-5-steroid dehydrogenase, 3 beta- and steroid delta-isomerase 2
	85019	TMEM241, C18orf45, hVVT; transmembrane protein 241
	64410	KLHL25, ENC-2, ENC2; kelch like family member 25
	8128	ST8SIA2, HsT19690, SIAT8-B, SIAT8B, ST8SIA-II, ST8SiaII, STX; ST8 alpha-N-acetyl-neuraminide alpha-2,8-sialyltransferase 2
	1620	BRINP1, DBC1, DBCCR1, FAM5A; BMP/retinoic acid inducible neural specific 1
	51363	CHST15, BRAG, GALNAC4S-6ST; carbohydrate sulfotransferase 15
	163115	ZNF781; zinc finger protein 781
	338324	S100A7A, NICE-2, NICE2, S100A15, S100A7L1, S100A7f; S100 calcium binding protein A7A
	55279	ZNF654; zinc finger protein 654
	201134	CEP112, CCDC46, MACOCO, SPGF44; centrosomal protein 112
	6585	SLIT1, MEGF4, SLIL1, SLIT-1, SLIT3; slit guidance ligand 1
	283464	GXYLT1, GLT8D3; glucoside xylosyltransferase 1
	23105	FSTL4; follistatin like 4
	3779	KCNMB1, BKbeta1, K(VCA)beta, SLO-BETA, hbeta1, hslo-beta, k(VCA)beta-1, slo-beta-1; potassium calcium-activated channel subfamily M regulatory beta subunit 1
	8800	PEX11A, PEX11-ALPHA, PMP28, hsPEX11p; peroxisomal biogenesis factor 11 alpha
	219970	GLYATL2, BXMAS2-10, GATF-B; glycine-N-acyltransferase like 2
	143888	POGLUT3, KDELC2; protein O-glucosyltransferase 3
	59340	HRH4, AXOR35, BG26, GPCR105, GPRv53, H4, H4R, HH4R; histamine receptor H4
	132612	ADAD1, Tenr; adenosine deaminase domain containing 1
	55454	CSGALNACT2, CHGN2, ChGn-2, GALNACT-2, GALNACT2, PRO0082, beta4GalNAcT; chondroitin sulfate N-acetylgalactosaminyltransferase 2
	122525	C14orf28, DRIP-1, DRIP1, c14_5270; chromosome 14 open reading frame 28
	93035	PKHD1L1, PKHDL1; PKHD1 like 1
	27166	PRELID1, CGI-106, PRELI, PX19, SBBI12; PRELI domain containing 1
	130888	FBXO36, Fbx36; F-box protein 36
	56180	MOSPD1, DJ473B4; motile sperm domain containing 1
	256764	WDR72, AI2A3; WD repeat domain 72
	4051	CYP4F3, CPF3, CYP4F, CYPIVF3, LTB4H; cytochrome P450 family 4 subfamily F member 3
	57677	ZFP14, ZNF531; ZFP14 zinc finger protein
	51046	ST8SIA3, SIAT8C, ST8SiaIII; ST8 alpha-N-acetyl-neuraminide alpha-2,8-sialyltransferase 3
	55821	ALLC, ALC; allantoicase
	7644	ZNF91, HPF7, HTF10; zinc finger protein 91
	11112	HIBADH, NS5ATP1; 3-hydroxyisobutyrate dehydrogenase
	10404	CPQ, LDP, PGCP; carboxypeptidase Q
	84916	UTP4, CIRH1A, CIRHIN, NAIC, TEX292; UTP4 small subunit processome component
	23627	PRND, DOPPEL, DPL, PrPLP, dJ1068H6.4; prion like protein doppel
	119548	PNLIPRP3; pancreatic lipase related protein 3
	83594	NUDT12; nudix hydrolase 12
	440163	RNASE13, HEL-S-86p, RAL1; ribonuclease A family member 13 (inactive)
	348654	GEN1, Gen; GEN1 Holliday junction 5' flap endonuclease
	56895	AGPAT4, 1-AGPAT4, LPAAT-delta, dJ473J16.2; 1-acylglycerol-3-phosphate O-acyltransferase 4
	5368	PNOC, N/OFQ, NOP, OFQ, PPNOC, ppN/OFQ; prepronociceptin
	123876	ACSM2A, A-923A4.1, ACSM2; acyl-CoA synthetase medium chain family member 2A
	58494	JAM2, C21orf43, CD322, IBGC8, JAM-B, JAMB, PRO245, VE-JAM, VEJAM; junctional adhesion molecule 2
	123722	FSD2, SPRYD1; fibronectin type III and SPRY domain containing 2
	115290	FBXO17, FBG4, FBX26, FBXO26, Fbx17; F-box protein 17
	56242	ZNF253, BMZF-1, BMZF1, ZNF411; zinc finger protein 253
	7105	TSPAN6, T245, TM4SF6, TSPAN-6; tetraspanin 6
	2560	GABRB1, DEE45, EIEE45; gamma-aminobutyric acid type A receptor subunit beta1
	140832	WFDC10A, C20orf146, WAP10, dJ688G8.3; WAP four-disulfide core domain 10A
	353141	LCE2D, LEP12, SPRL1A; late cornified envelope 2D
	387775	SLC22A10, OAT5, hOAT5; solute carrier family 22 member 10
	284359	IZUMO1, IZUMO, OBF; izumo sperm-egg fusion 1
	255189	PLA2G4F, PLA2G4FZ; phospholipase A2 group IVF
	3445	IFNA8, IFN-alphaB; interferon alpha 8
	54850	FBXL12, Fbl12; F-box and leucine rich repeat protein 12
	116337	PANX3, PX3; pannexin 3
	28968	SLC6A16, NT5, NTT5; solute carrier family 6 member 16
	795	S100G, CABP, CABP1, CABP9K, CALB3; S100 calcium binding protein G
	10799	RPP40, RNASEP1, bA428J1.3; ribonuclease P/MRP subunit p40
	84334	COA8, APOP, APOP1, APOPT1, C14orf153, MC4DN17; cytochrome c oxidase assembly factor 8
	151112	ZSWIM2, MEX, ZZZ2; zinc finger SWIM-type containing 2
	6541	SLC7A1, ATRC1, CAT-1, ERR, HCAT1, REC1L; solute carrier family 7 member 1
	54827	NXPE4, C11orf33, FAM55D; neurexophilin and PC-esterase domain family member 4
	4013	VWA5A, BCSC-1, BCSC1, LOH11CR2A; von Willebrand factor A domain containing 5A
	84073	MYCBPAP, AMAP-1, AMAP1; MYCBP associated protein
	23626	SPO11, CT35, SPATA43, TOPOVIA, TOPVIA; SPO11 initiator of meiotic double stranded breaks
	64122	FN3K; fructosamine 3 kinase
	100505741	SPATA1, SP-2, SPAP1; spermatogenesis associated 1
	344905	ATP13A5; ATPase 13A5
	54674	LRRN3, FIGLER5, NLRR-3, NLRR3; leucine rich repeat neuronal 3
	131601	TPRA1, GPR175, TMEM227, TPRA40; transmembrane protein adipocyte associated 1
	116179	TGM7, TGMZ; transglutaminase 7
	51102	MECR, CGI-63, DYTOABG, ETR1, FASN2B, NRBF1; mitochondrial trans-2-enoyl-CoA reductase
	286144	TRIQK, C8orf83, PRO0845, UPF0599; triple QxxK/R motif containing
	2979	GUCA1B, GCAP_2, GCAP2, GUCA2, RP48; guanylate cyclase activator 1B
	4025	LPO, SPO; lactoperoxidase
	245934	DEFB121, DEFB21, ESC42RELC; defensin beta 121
	1142	CHRNB3; cholinergic receptor nicotinic beta 3 subunit
	10573	MRPL28, MAAT1, p15; mitochondrial ribosomal protein L28
	27109	DMAC2L, ATP5S, ATPW, FB, HSU79253; distal membrane arm assembly component 2 like
	391365	SULT6B1, ST6B1; sulfotransferase family 6B member 1
	284406	ZFP82, ZNF545; ZFP82 zinc finger protein
	1816	DRD5, DBDR, DRD1B, DRD1L2; dopamine receptor D5
	5232	PGK2, HEL-S-272, PGKB, PGKPS, dJ417L20.2; phosphoglycerate kinase 2
	2856	GPR33; G protein-coupled receptor 33
	140456	ASB11; ankyrin repeat and SOCS box containing 11
	10641	NPRL2, FFEVF2, NPR2, NPR2L, TUSC4; NPR2 like, GATOR1 complex subunit
	83853	ROPN1L, ASP, RSPH11; rhophilin associated tail protein 1 like
	2712	GK2, GKP2, GKTA; glycerol kinase 2
	100652824	KIAA2012
	26290	GALNT8, GALNAC-T8; polypeptide N-acetylgalactosaminyltransferase 8
	729438	CASTOR2, GATSL1, GATSL2; cytosolic arginine sensor for mTORC1 subunit 2
	51806	CALML5, CLSP; calmodulin like 5
	2999	GZMH, CCP-X, CGL-2, CSP-C, CTLA1, CTSGL2; granzyme H
	3003	GZMK, TRYP2; granzyme K
	493861	EID3, NS4EB, NSE4B, NSMCE4B; EP300 interacting inhibitor of differentiation 3
	55816	DOK5, C20orf180, IRS-6, IRS6; docking protein 5
	6354	CCL7, FIC, MARC, MCP-3, MCP3, NC28, SCYA6, SCYA7; C-C motif chemokine ligand 7
	2769	GNA15, GNA16; G protein subunit alpha 15
	8688	KRT37, HA7, K37, KRTHA7; keratin 37
	2766	GMPR, GMPR_1, GMPR1; guanosine monophosphate reductase
	327657	SERPINA9, GCET1, SERPINA11, SERPINA11b; serpin family A member 9
	3597	IL13RA1, CD213A1, CT19, IL-13Ra, NR4; interleukin 13 receptor subunit alpha 1
	124857	WFIKKN2, GASP-1, WFDC20B, WFIKKNRP, hGASP-1; WAP, follistatin/kazal, immunoglobulin, kunitz and netrin domain containing 2
	168400	DDX53, CAGE, CT26; DEAD-box helicase 53
	7978	MTERF1, MTERF; mitochondrial transcription termination factor 1
	131375	LYZL4, LYC4, LYZA; lysozyme like 4
	8326	FZD9, CD349, FZD3; frizzled class receptor 9
	132112	RTP1, Z3CXXC1; receptor transporter protein 1
	654483	BOLA2B, BOLA2; bolA family member 2B
	2986	GUCY2F, CYGF, GC-F, GUC2DL, GUC2F, RETGC-2, ROS-GC2; guanylate cyclase 2F, retinal
	57084	SLC17A6, DNPI, VGLUT2; solute carrier family 17 member 6
	85479	DNAJC5B, CSP-beta; DnaJ heat shock protein family (Hsp40) member C5 beta
	955	ENTPD6, CD39L2, IL-6SAG, IL6ST2, NTPDase-6, dJ738P15.3; ectonucleoside triphosphate diphosphohydrolase 6
	389524	GTF2IRD2B, GTF2IRD2, GTF2IRD2A; GTF2I repeat domain containing 2B
	3892	KRT86, HB6, Hb1, K86, KRTHB1, KRTHB6, MNX; keratin 86
	283971	CLEC18C, MRCL, MRCL3; C-type lectin domain family 18 member C
	64901	RANBP17; RAN binding protein 17
	7780	SLC30A2, PP12488, TNZD, ZNT2, ZnT-2; solute carrier family 30 member 2
	11166	SOX21, SOX25; SRY-box transcription factor 21
	80070	ADAMTS20, ADAM-TS20, ADAMTS-20, GON-1; ADAM metallopeptidase with thrombospondin type 1 motif 20
	11181	TREH, TRE, TREA, TREHD; trehalase
	8808	IL1RL2, IL-1Rrp2, IL-36R, IL1R-rp2, IL1RRP2; interleukin 1 receptor like 2
	28513	CDH19, CDH7, CDH7L2; cadherin 19
	10850	CCL27, ALP, CTACK, CTAK, ESKINE, ILC, PESKY, SCYA27; C-C motif chemokine ligand 27
	7433	VIPR1, HVR1, II, PACAP-R-2, PACAP-R2, RDC1, V1RG, VAPC1, VIP-R-1, VIPR, VIRG, VPAC1, VPAC1R, VPCAP1R; vasoactive intestinal peptide receptor 1
	89874	SLC25A21, MTDPS18, ODC, ODC1; solute carrier family 25 member 21
	503614	DEFB107B, HsT21816; defensin beta 107B
	622	BDH1, BDH, SDR9C1; 3-hydroxybutyrate dehydrogenase 1
	2570	GABRR2; gamma-aminobutyric acid type A receptor subunit rho2
	3891	KRT85, ECTD4, HB5, Hb-5, K85, KRTHB5, hHb5; keratin 85
	154064	RAET1L, ULBP6; retinoic acid early transcript 1L
	81533	ITFG1, 2310047C21Rik, CDA08, LNKN-1, TIP; integrin alpha FG-GAP repeat containing 1
	51802	ASIC5, ACCN5, HINAC, INAC; acid sensing ion channel subunit family member 5
	127253	TYW3, C1orf171; tRNA-yW synthesizing protein 3 homolog
	9240	PNMA1, MA1; PNMA family member 1
	84328	LZIC; leucine zipper and CTNNBIP1 domain containing
	345274	SLC10A6, SOAT; solute carrier family 10 member 6
	4242	MFNG; MFNG O-fucosylpeptide 3-beta-N-acetylglucosaminyltransferase
	84109	QRFPR, AQ27, GPR103, SP9155; pyroglutamylated RFamide peptide receptor
	152015	ROPN1B; rhophilin associated tail protein 1B
	10876	EDDM3A, EP3A, FAM12A, HE3-ALPHA, HE3A, HE3ALPHA, RAM1; epididymal protein 3A
	113835	ZNF257, BMZF-4, BMZF4; zinc finger protein 257
	10143	CLEC3A, CLECSF1; C-type lectin domain family 3 member A
	207063	DHRSX, CXorf11, DHRS5X, DHRS5Y, DHRSXY, DHRSY, SDR46C1, SDR7C6; dehydrogenase/reductase X-linked
	94086	HSPB9, CT51; heat shock protein family B (small) member 9
	23460	ABCA6, EST155051; ATP binding cassette subfamily A member 6
	643834	PGA3; pepsinogen A3
	26103	LRIT1, FIGLER9, LRRC21, PAL; leucine rich repeat, Ig-like and transmembrane domains 1
	440533	PSG8, PSG1; pregnancy specific beta-1-glycoprotein 8
	5995	RGR, RP44; retinal G protein coupled receptor
	51057	WDPCP, BBS15, C2orf86, CHDTHP, CPLANE5, FRITZ, FRTZ; WD repeat containing planar cell polarity effector
	2792	GNGT1, GNG1; G protein subunit gamma transducin 1
	114821	ZBED9, Buster4, SCAND3, ZFP38-L, ZNF305P2, ZNF452, dJ1186N24.3; zinc finger BED-type containing 9
	84290	CAPNS2, CSS2; calpain small subunit 2
	50508	NOX3, GP91-3, MOX-2; NADPH oxidase 3
	54490	UGT2B28; UDP glucuronosyltransferase family 2 member B28
	3788	KCNS2, KV9.2; potassium voltage-gated channel modifier subfamily S member 2
	389668	XKR9, XRG9; XK related 9
	2519	FUCA2, dJ20N2.5; alpha-L-fucosidase 2
	84643	KIF2B; kinesin family member 2B
	23370	ARHGEF18, P114-RhoGEF, RP78, SA-RhoGEF, p114RhoGEF; Rho/Rac guanine nucleotide exchange factor 18
	388531	RGS9BP, PERRS, R9AP, RGS9; regulator of G protein signaling 9 binding protein
	79033	ERI3, PINT1, PRNPIP; ERI1 exoribonuclease family member 3
	11162	NUDT6, ASFGF2, FGF-AS, FGF2AS, GFG-1, GFG1; nudix hydrolase 6
	283106	CSNK2A3, CSNK2A1P; casein kinase 2 alpha 3
	27306	HPGDS, GSTS, GSTS1, GSTS1-1, PGD2, PGDS; hematopoietic prostaglandin D synthase
	135656	MUCL3, C6orf37, DPCR1, PBLT; mucin like 3
	8510	MMP23B, MIFR, MIFR-1, MMP22, MMP23A; matrix metallopeptidase 23B
	55572	FOXRED1, FP634, H17, MC1DN19; FAD dependent oxidoreductase domain containing 1
	90665	TBL1Y, DFNY2, TBL1; transducin beta like 1 Y-linked
	64066	MMP27, MMP-27; matrix metallopeptidase 27
	23553	HYAL4, CSHY, HYAL-4; hyaluronidase 4
	245936	DEFB123, DEFB-23, DEFB23, ESC42-RELD; defensin beta 123
	116255	MOGAT1, DGAT2L, DGAT2L1, MGAT1; monoacylglycerol O-acyltransferase 1
	10648	SCGB1D1, LIPA, LPHA, LPNA; secretoglobin family 1D member 1
	51733	UPB1, BUP1; beta-ureidopropionase 1
	6003	RGS13; regulator of G protein signaling 13
	83884	SLC25A2, ORC2, ORNT2; solute carrier family 25 member 2
	29933	GPR132, G2A; G protein-coupled receptor 132
	56605	ERO1B, ERO1LB, Ero1beta; endoplasmic reticulum oxidoreductase 1 beta
	643677	CCDC168, C13orf40; coiled-coil domain containing 168
	54414	SIAE, AIS6, CSE-C, CSEC, LSE, YSG2; sialic acid acetylesterase
	89932	PAPLN, PPN; papilin, proteoglycan like sulfated glycoprotein
	64579	NDST4, N-HSST, N-HSST_4, NDST-4, NHSST4; N-deacetylase and N-sulfotransferase 4
	375519	GJB7, CX25, bA136M9.1, connexin25; gap junction protein beta 7
	161003	STOML3, Epb7.2l, SRO; stomatin like 3
	93661	CAPZA3, CAPPA3, Gsg3, HEL-S-86; capping actin protein of muscle Z-line subunit alpha 3
	120406	NXPE2, FAM55B; neurexophilin and PC-esterase domain family member 2
	147945	NLRP4, CLR19.5, CT58, NALP4, PAN2, PYPAF4, RNH2; NLR family pyrin domain containing 4
	59082	CARD18, ICEBERG, UNQ5804, pseudo-ICE; caspase recruitment domain family member 18
	1379	CR1L; complement C3b/C4b receptor 1 like
	27156	RSPH14, RTDR1; radial spoke head 14 homolog
	284067	CFAP97D1, C17orf105; CFAP97 domain containing 1
	91442	FAAP24, C19orf40; FA core complex associated protein 24
	271	AMPD2, PCH9, SPG63; adenosine monophosphate deaminase 2
	389827	MYMK, MYOMAKER, TMEM226, TMEM8C; myomaker, myoblast fusion factor
	204474	PDILT, PDIA7; protein disulfide isomerase like, testis expressed
	5673	PSG5, FL-NCA-3, PSG; pregnancy specific beta-1-glycoprotein 5
	653808	ZG16, JCLN, JCLN1, ZG16A; zymogen granule protein 16
	5267	SERPINA4, KAL, KLST, KST, PI-4, PI4, kallistatin; serpin family A member 4
	9827	RGP1, KIAA0258; RGP1 homolog, RAB6A GEF complex partner 1
	7581	ZNF33A, KOX2, KOX31, KOX5, NF11A, ZNF11, ZNF11A, ZNF33, ZZAPK; zinc finger protein 33A
	55799	CACNA2D3, HSA272268; calcium voltage-gated channel auxiliary subunit alpha2delta 3
	255324	EPGN, ALGV3072, EPG, PRO9904; epithelial mitogen
	8387	OR1E1, HGM071, OR13-66, OR17-2, OR17-32, OR1E5, OR1E6, OR1E8P, OR1E9P, OST547; olfactory receptor family 1 subfamily E member 1
	64319	FBRS, FBS, FBS1; fibrosin
	26280	IL1RAPL2, IL-1R9, IL1R9, IL1RAPL-2, TIGIRR-1; interleukin 1 receptor accessory protein like 2
	360203	GLT6D1, GLTDC1, GT6M7; glycosyltransferase 6 domain containing 1
	51004	COQ6, CGI-10, CGI10, COQ10D6; coenzyme Q6, monooxygenase
	284904	SEC14L4, TAP3; SEC14 like lipid binding 4
	5271	SERPINB8, C18orf53, CAP2, PI-8, PI8, PSS5; serpin family B member 8
	140686	WFDC3, WAP14, dJ447F3.3; WAP four-disulfide core domain 3
	25758	KIAA1549L, C11orf41, C11orf69, G2; KIAA1549 like
	171392	ZNF675, TBZF, TIZ; zinc finger protein 675
	140850	DEFB127, C20orf73, DEF-27, DEFB-27, DEFB27, bA530N10.2, hBD-27; defensin beta 127
	246269	AFG1L, AFG1, LACE1, c222389; AFG1 like ATPase
	85509	MBD3L1, MBD3L; methyl-CpG binding domain protein 3 like 1
	26140	TTLL3, HOTTL; tubulin tyrosine ligase like 3
	8905	AP1S2, DC22, MRX59, MRXS21, MRXS5, MRXSF, PGS, SIGMA1B; adaptor related protein complex 1 subunit sigma 2
	79660	PPP1R3B, GL, PPP1R4, PTG; protein phosphatase 1 regulatory subunit 3B
	1102	RCBTB2, CHC1L, RLG; RCC1 and BTB domain containing protein 2
	115111	SLC26A7, SUT2; solute carrier family 26 member 7
	3841	KPNA5, IPOA6, SRP6; karyopherin subunit alpha 5
	54988	ACSM5; acyl-CoA synthetase medium chain family member 5
	81618	ITM2C, BRI3, BRICD2C, E25, E25C, ITM3; integral membrane protein 2C
	51050	PI15, CRISP8, P24TI, P25TI; peptidase inhibitor 15
	22898	DENND3; DENN domain containing 3
	23507	LRRC8B, TA-LRRP, TALRRP; leucine rich repeat containing 8 VRAC subunit B
	1677	DFFB, CAD, CPAN, DFF-40, DFF2, DFF40; DNA fragmentation factor subunit beta
	442038	SULT1C3, ST1C3; sulfotransferase family 1C member 3
	10020	GNE, DMRV, GLCNE, IBM2, NM, Uae1; glucosamine (UDP-N-acetyl)-2-epimerase/N-acetylmannosamine kinase
	81616	ACSBG2, BGR, BRGL, PRTD-NY3, PRTDNY3; acyl-CoA synthetase bubblegum family member 2
	54212	SNTG1, G1SYN, SYN4; syntrophin gamma 1
	64418	TMEM168; transmembrane protein 168
	285782	CAGE1, CT3, CT95, CTAG3, bA69L16.7; cancer antigen 1
	23107	MRPS27, MRP-S27, S27mt; mitochondrial ribosomal protein S27
	27039	PKD2L2, TRPP5; polycystin 2 like 2, transient receptor potential cation channel
	80143	SIKE1, SIKE; suppressor of IKBKE 1
	26091	HERC4; HECT and RLD domain containing E3 ubiquitin protein ligase 4
	55783	CMTR2, AFT, FTSJD1, HMTr2, MTr2; cap methyltransferase 2
	197322	ACSF3; acyl-CoA synthetase family member 3
	23556	PIGN, MCAHS, MCAHS1, MCD4, MDC4, PIG-N; phosphatidylinositol glycan anchor biosynthesis class N
	51427	ZNF107, Y8, ZFD25, ZNF588, smap-7; zinc finger protein 107
	196883	ADCY4, AC4; adenylate cyclase 4
	974	CD79B, AGM6, B29, IGB; CD79b molecule
	140460	ASB7; ankyrin repeat and SOCS box containing 7
	146664	MGAT5B, GnT-IX, GnT-VB; alpha-1,6-mannosylglycoprotein 6-beta-N-acetylglucosaminyltransferase B
	54813	KLHL28, BTBD5; kelch like family member 28
	145497	LRRC74A, C14orf166B, LRRC74; leucine rich repeat containing 74A
	8972	MGAM, MG, MGA; maltase-glucoamylase
	5150	PDE7A, HCP1, PDE7; phosphodiesterase 7A
	54921	CHTF8, CTF8, DERPC; chromosome transmission fidelity factor 8
	283726	SAXO2, FAM154B; stabilizer of axonemal microtubules 2
	92399	MRRF, MRFF, MTRRF, RRF; mitochondrial ribosome recycling factor
	54956	PARP16, ARTD15, C15orf30, pART15; poly(ADP-ribose) polymerase family member 16
	1564	CYP2D7, CYP2D, CYP2D6, CYP2D7AP, CYP2D7P, CYP2D7P1, CYP2D@, P450C2D, P450DB1, RNA40057; cytochrome P450 family 2 subfamily D member 7 (gene/pseudogene)
	662	BNIP1, NIP1, SEC20, TRG-8; BCL2 interacting protein 1
	55680	RUFY2, RABIP4R, ZFYVE13; RUN and FYVE domain containing 2
	3422	IDI1, IPP1, IPPI1; isopentenyl-diphosphate delta isomerase 1
	347404	LANCL3; LanC like 3
	286187	PPP1R42, LRRC67, TLLR, TLRR, dtr; protein phosphatase 1 regulatory subunit 42
	60482	SLC5A7, CHT, CHT1, CMS20, HMN7A; solute carrier family 5 member 7
	148581	UBE2U; ubiquitin conjugating enzyme E2 U
	57552	NCEH1, AADACL1, NCEH; neutral cholesterol ester hydrolase 1
	1390	CREM, CREM-2, ICER, hCREM-2; cAMP responsive element modulator
	80343	SEL1L2, C20orf50, sel-1L2; SEL1L2 adaptor subunit of ERAD E3 ligase
	147011	PROCA1; protein interacting with cyclin A1
	151556	GPR155, DEP.7, DEPDC3, PGR22; G protein-coupled receptor 155
	4640	MYO1A, BBMI, DFNA48, MIHC, MYHL; myosin IA
	91683	SYT12, SYT11, sytXII; synaptotagmin 12
	51738	GHRL, MTLRP; ghrelin and obestatin prepropeptide
	6677	SPAM1, HEL-S-96n, HYA1, HYAL1, HYAL3, HYAL5, PH-20, PH20, SPAG15; sperm adhesion molecule 1
	64420	SUSD1; sushi domain containing 1
	79730	NSUN7; NOP2/Sun RNA methyltransferase family member 7
	6692	SPINT1, HAI, HAI1, MANSC2; serine peptidase inhibitor, Kunitz type 1
	9392	TGFBRAP1, TRAP-1, TRAP1, VPS3; transforming growth factor beta receptor associated protein 1
	100861540	CYP3A7-CYP3A51P, CYP3A7, CYP3A7-3AP1, CYP3A7-CYP3AP1, CYP3A7.1L, CYPIIIA7; CYP3A7-CYP3A51P readthrough
	10246	SLC17A2, NPT3; solute carrier family 17 member 2
	90199	WFDC8, C20orf170, HEL-S-292, WAP8, dJ461P17.1; WAP four-disulfide core domain 8
	7771	ZNF112, ZFP112, ZNF228; zinc finger protein 112
	10795	ZNF268, HZF3; zinc finger protein 268
	22871	NLGN1, NL1; neuroligin 1
	51710	ZNF44, GIOT-2, KOX7, ZNF, ZNF504, ZNF55, ZNF58; zinc finger protein 44
	285220	EPHA6, EHK-2, EHK2, EK12, EPA6, HEK12, PRO57066; EPH receptor A6
	8513	LIPF, GL, HGL, HLAL; lipase F, gastric type
	55301	OLAH, AURA1, SAST, TE2, THEDC1; oleoyl-ACP hydrolase
	143471	PSMA8, PSMA7L; proteasome 20S subunit alpha 8
	64600	PLA2G2F, GIIFsPLA2, sPLA2-IIF; phospholipase A2 group IIF
	8497	PPFIA4; PTPRF interacting protein alpha 4
	10206	TRIM13, CAR, DLEU5, LEU5, RFP2, RNF77; tripartite motif containing 13
	64745	METTL17, METT11D1; methyltransferase like 17
	9926	LPGAT1, FAM34A, FAM34A1, NET8; lysophosphatidylglycerol acyltransferase 1
	5675	PSG6, PSBG-10, PSBG-12, PSBG-6, PSG10, PSGGB; pregnancy specific beta-1-glycoprotein 6
	9534	ZNF254, BMZF-5, HD-ZNF1, ZNF539, ZNF91L; zinc finger protein 254
	64231	MS4A6A, 4SPAN3, 4SPAN3.2, CD20L3, CDA01, MS4A6, MST090, MSTP090; membrane spanning 4-domains A6A
	84671	ZNF347, ZNF1111; zinc finger protein 347
	5005	ORM2, AGP-B, AGP-B', AGP2; orosomucoid 2
	494513	PJVK, DFNB59; pejvakin
	374286	CDRT1, C170RF1, C17ORF1, C17ORF1A, FBXW10B, FBXW10P1, HREP, SM25H2; CMT1A duplicated region transcript 1
	100526783	ARPIN-AP3S2, ARPIN, C15orf38, C15orf38-AP3S2; ARPIN-AP3S2 readthrough
	1179	CLCA1, CACC, CACC1, CLCRG1, CaCC-1, GOB5, hCLCA1, hCaCC-1; chloride channel accessory 1
	266629	SEC14L3, TAP2; SEC14 like lipid binding 3
	402569	KPNA7, IPOA8; karyopherin subunit alpha 7
	692312	PPAN-P2RY11, BXDC3, P2RY11, P2Y11, PPAN, SSF1, Ssf-1; PPAN-P2RY11 readthrough
	55008	HERC6; HECT and RLD domain containing E3 ubiquitin protein ligase family member 6
	100130988	SPATA48, C7orf72; spermatogenesis associated 48
	27034	ACAD8, ACAD-8, ARC42, IBDH; acyl-CoA dehydrogenase family member 8
	55033	FKBP14, EDSKMH, EDSKSCL2, FKBP22, IPBP12; FKBP prolyl isomerase 14
	7201	TRHR, CHNG7, TRH-R; thyrotropin releasing hormone receptor
	23171	GPD1L, GPD1-L; glycerol-3-phosphate dehydrogenase 1 like
	128869	PIGU, CDC91L1, GAB1, GPIBD21, NEDBSS; phosphatidylinositol glycan anchor biosynthesis class U
	79822	ARHGAP28; Rho GTPase activating protein 28
	118142757	GUCA1A, GUCA1ANB-GUCA1A; GUCA1ANB-GUCA1A readthrough
	51104	ABHD17B, C9orf77, CGI-67, FAM108B1; abhydrolase domain containing 17B, depalmitoylase
	29960	MRM2, FJH1, FTSJ2, HEL97, MTDPS17, RRMJ2; mitochondrial rRNA methyltransferase 2
	388743	CAPN8, nCL-2; calpain 8
	10439	OLFM1, AMY, NOE1, NOELIN1, OlfA; olfactomedin 1
	56923	NMUR2, FM-4, FM4, NMU-R2, NMU2R, TGR-1, TGR1; neuromedin U receptor 2
	10352	WARS2, NEMMLAS, TrpRS, mtTrpRS; tryptophanyl tRNA synthetase 2, mitochondrial
	549	AUH; AU RNA binding methylglutaconyl-CoA hydratase
	102800317	TPTEP2-CSNK1E, LOC400927-CSNK1E; TPTEP2-CSNK1E readthrough
	90637	ZFAND2A, AIRAP; zinc finger AN1-type containing 2A
	125972	CALR3, CMH19, CRT2, CT93; calreticulin 3
	55326	AGPAT5, 1AGPAT5, LPAATE; 1-acylglycerol-3-phosphate O-acyltransferase 5
	8369	H4C7, H4/l, H4FL, HIST1H4G; H4 clustered histone 7
	123346	HIGD2B, HIGD2BP; HIG1 hypoxia inducible domain family member 2B
	25891	PAMR1, DKFZP586H2123, FP938, RAMP; peptidase domain containing associated with muscle regeneration 1
	57451	TENM2, ODZ2, TEN-M2, TEN2, TNM2, ten-2; teneurin transmembrane protein 2
	122618	PLD4, C14orf175; phospholipase D family member 4
	4671	NAIP, BIRC1, NLRB1, psiNAIP; NLR family apoptosis inhibitory protein
	55289	ACOXL; acyl-CoA oxidase like
	9570	GOSR2, Bos1, EPM6, GS27; golgi SNAP receptor complex member 2
	7007	TECTA, DFNA12, DFNA8, DFNB21; tectorin alpha
	166348	KBTBD12, KLHDC6; kelch repeat and BTB domain containing 12
	253635	GPATCH11, CCDC75, CENP-Y, CENPY; G-patch domain containing 11
	84968	PNMA6A, MA6, PNMA6, PNMA6C; PNMA family member 6A
	129446	XIRP2, CMYA3; xin actin binding repeat containing 2
	3888	KRT82, HB2, Hb-2, KRTHB2; keratin 82
	79622	SNRNP25, C16orf33; small nuclear ribonucleoprotein U11/U12 subunit 25
	8974	P4HA2, MYP25; prolyl 4-hydroxylase subunit alpha 2
	149998	LIPI, CT17, LPDL, PLA1C, PRED5, mPA-PLA1_beta; lipase I
	285755	PPIL6, PPIase, RSPH12, bA425D10.6, dJ919F19.1; peptidylprolyl isomerase like 6
	10391	CORO2B, CLIPINC; coronin 2B
	84539	MCHR2, GPR145, GPRv17, MCH-2R, MCH-R2, MCH2, MCH2R, MCHR-2, SLT; melanin concentrating hormone receptor 2
	64978	MRPL38, HSPC262, L38MT, MRP-L3, MRP-L38, RPML3; mitochondrial ribosomal protein L38
	50834	TAS2R1, T2R1, TRB7; taste 2 receptor member 1
	50651	SLC45A1, DNB5, IDDNPF, PAST-A; solute carrier family 45 member 1
	2651	GCNT2, CCAT, CTRCT13, GCNT2C, GCNT5, IGNT, II, NACGT1, NAGCT1, ULG3, bA360O19.2, bA421M1.1; glucosaminyl (N-acetyl) transferase 2 (I blood group)
	54965	PIGX, PIG-X; phosphatidylinositol glycan anchor biosynthesis class X
	27440	HDHD5, CECR5; haloacid dehalogenase like hydrolase domain containing 5
	9957	HS3ST1, 3OST, 3OST1; heparan sulfate-glucosamine 3-sulfotransferase 1
	728340	GTF2H2C, GTF2H2C_2; GTF2H2 family member C
	9001	HAP1, HAP2, HIP5, HLP, hHLP1; huntingtin associated protein 1
	55277	FGGY; FGGY carbohydrate kinase domain containing
	7162	TPBG, 5T4, 5T4AG, M6P1, WAIF1; trophoblast glycoprotein
	6444	SGCD, 35DAG, CMD1L, DAGD, LGMDR6, SG-delta, SGCDP, SGD; sarcoglycan delta
	57554	LRRC7, DENSIN; leucine rich repeat containing 7
	92856	IMP4, BXDC4; IMP U3 small nucleolar ribonucleoprotein 4
	6568	SLC17A1, NAPI-1, NPT-1, NPT1; solute carrier family 17 member 1
	1375	CPT1B, CPT1-M, CPT1M, CPTI, CPTI-M, M-CPT1, MCCPT1, MCPT1; carnitine palmitoyltransferase 1B
	51651	PTRH2, BIT1, CFAP37, CGI-147, IMNEPD, PTH, PTH_2, PTH2; peptidyl-tRNA hydrolase 2
	6902	TBCA; tubulin folding cofactor A
	2653	GCSH, GCE, NKH; glycine cleavage system protein H
	2218	FKTN, CMD1X, FCMD, LGMD2M, LGMDR13, MDDGA4, MDDGB4, MDDGC4; fukutin
	51643	TMBIM4, CGI-119, GAAP, LFG4, S1R, ZPRO; transmembrane BAX inhibitor motif containing 4
	22835	ZFP30, ZNF745; ZFP30 zinc finger protein
	22854	NTNG1, Lmnt1; netrin G1
	51251	NT5C3A, NT5C3, P5'N-1, P5N-1, PN-I, POMP, PSN1, UMPH, UMPH1, cN-III, hUMP1, p36; 5'-nucleotidase, cytosolic IIIA
	163351	GBP6; guanylate binding protein family member 6
	58525	WIZ, ZNF803; WIZ zinc finger
	9699	RIMS2, CRSDS, OBOE, RAB3IP3, RIM2; regulating synaptic membrane exocytosis 2
	5275	SERPINB13, HSHUR7SEQ, HUR7, PI13, headpin; serpin family B member 13
	55111	PLEKHJ1, GNRPX; pleckstrin homology domain containing J1
	222545	GPRC6A, GPCR, bA86F4.3; G protein-coupled receptor class C group 6 member A
	260434	PYDC1, ASC2, POP1, PYC1, cPOP1; pyrin domain containing 1
	1443	CSH2, CS-2, CSB, GHB1, PL, hCS-B; chorionic somatomammotropin hormone 2
	84105	PCBD2, DCOH2, DCOHM, PHS2; pterin-4 alpha-carbinolamine dehydratase 2
	100885848	PTGES3L; prostaglandin E synthase 3 like
	124274	GPR139, GPRg1, PGR3; G protein-coupled receptor 139
	57717	PCDHB16, ME1, PCDH-BETA16, PCDH3X, PCDHB8a; protocadherin beta 16
	10402	ST3GAL6, SIAT10, ST3GALVI; ST3 beta-galactoside alpha-2,3-sialyltransferase 6
	402160	CFAP99; cilia and flagella associated protein 99
	101060200	ZNF891; zinc finger protein 891
	79831	KDM8, JMJD5; lysine demethylase 8
	102723899	PTTG1IP2; PTTG1IP family member 2
	6482	ST3GAL1, Gal-NAc6S, SIAT4A, SIATFL, ST3GalA, ST3GalA.1, ST3GalIA, ST3GalIA,1, ST3O; ST3 beta-galactoside alpha-2,3-sialyltransferase 1
	55	ACP3, 5'-NT, ACP-3, ACPP, TM-PAP; acid phosphatase 3
	1109	AKR1C4, 3-alpha-HSD, C11, CDR, CHDR, DD-4, DD4, HAKRA; aldo-keto reductase family 1 member C4
	23392	ECPAS, ECM29, KIAA0368; Ecm29 proteasome adaptor and scaffold
	26689	OR4D1, OR17-23, OR4D3, OR4D4P, TPCR16; olfactory receptor family 4 subfamily D member 1
	54852	PAQR5, MPRG; progestin and adipoQ receptor family member 5
	56122	PCDHB14, PCDH-BETA14; protocadherin beta 14
	10053	AP1M2, AP1-mu2, HSMU1B, MU-1B, MU1B, mu2; adaptor related protein complex 1 subunit mu 2
	342900	LEUTX; leucine twenty homeobox
	25766	PRPF40B, HYPC; pre-mRNA processing factor 40 homolog B
	27065	NSG1, D4S234, D4S234E, NEEP21, P21; neuronal vesicle trafficking associated 1
	345930	ECT2L, ARHGEF32, C6orf91, FBXO49, LFDH, dJ509I19.2, dJ509I19.3, dJ509I19.5; epithelial cell transforming 2 like
	55805	LRP2BP; LRP2 binding protein
	55745	AP5M1, C14orf108, MUDENG, Mu5, MuD; adaptor related protein complex 5 subunit mu 1
	7705	ZNF146, OZF; zinc finger protein 146
	26595	OR8B2, OR11-309, OR11-310; olfactory receptor family 8 subfamily B member 2
	90167	FRMD7, NYS, NYS1, XIPAN; FERM domain containing 7
	64409	GALNT17, GALNACT17, GALNT16, GALNT20, GALNTL3, GalNAc-T17, GalNAc-T19, GalNAc-T5L, WBSCR17; polypeptide N-acetylgalactosaminyltransferase 17
	375757	SWI5, C9orf119, SAE3; SWI5 homologous recombination repair protein
	23552	CDK20, CCRK, CDCH, P42, PNQALRE; cyclin dependent kinase 20
	143244	EIF5AL1, EIF5A, EIF5AP1, bA342M3.3, eIF-4D, eIF-5A, eIF-5A-1, eIF-5A1; eukaryotic translation initiation factor 5A like 1
	761	CA3, CAIII, Car3; carbonic anhydrase 3
	55515	ASIC4, ACCN4, BNAC4; acid sensing ion channel subunit family member 4
	944	TNFSF8, CD153, CD30L, CD30LG, TNLG3A; TNF superfamily member 8
	391059	FRRS1, SDFR2, SDR2; ferric chelate reductase 1
	55012	PPP2R3C, C14orf10, G4-1, G5pr, GDRM, SPGF36; protein phosphatase 2 regulatory subunit B''gamma
	7932	OR2H2, FAT11, OLFR2, OLFR42B, OR2H3, dJ271M21.2, hs6M1-12; olfactory receptor family 2 subfamily H member 2
	642636	RAD21L1, RAD21L, dJ545L17.2; RAD21 cohesin complex component like 1
	51668	HSPB11, C1orf41, FAP232, HSPCO34, IFT25, PP25; heat shock protein family B (small) member 11
	389207	GRXCR1, DFNB25, PPP1R88; glutaredoxin and cysteine rich domain containing 1
	390190	OR5B2, OR11-240, OST073; olfactory receptor family 5 subfamily B member 2
	10627	MYL12A, HEL-S-24, MLC-2B, MLCB, MRCL3, MRLC3, MYL2B; myosin light chain 12A
	729533	FAM72A, LMPIP, Ugene, p17; family with sequence similarity 72 member A
	55168	MRPS18A, HumanS18b, MRP-S18-3, MRP-S18-a, MRPS18-3, S18bmt, S18mt-a; mitochondrial ribosomal protein S18A
	3361	HTR5A, 5-HT5A; 5-hydroxytryptamine receptor 5A
	9861	PSMD6, Rpn7, S10, SGA-113M, p42A, p44S10; proteasome 26S subunit, non-ATPase 6
	4356	MPP3, DLG3; MAGUK p55 scaffold protein 3
	8634	RTCA, RPC, RTC1, RTCD1; RNA 3'-terminal phosphate cyclase
	1549	CYP2A7, CPA7, CPAD, CYP2A, CYPIIA7, P450-IIA4; cytochrome P450 family 2 subfamily A member 7
	58511	DNASE2B, DLAD; deoxyribonuclease 2 beta
	54657	UGT1A4, GNT1, HUG-BR2, UDPGT, UDPGT_1-4, UGT-1A, UGT-1D, UGT1, UGT1-01, UGT1-04, UGT1.1, UGT1.4, UGT1A, UGT1A1, UGT1A4S, UGT1D, hUG-BR1; UDP glucuronosyltransferase family 1 member A4
	442213	PTCHD4, C6orf138, PTCH53, dJ402H5.2; patched domain containing 4
	284433	OR10H5, OR19-25, OR19-26; olfactory receptor family 10 subfamily H member 5
	219869	OR10G8, OR11-274, OR11-282; olfactory receptor family 10 subfamily G member 8
	51127	TRIM17, RBCC, RNF16, terf; tripartite motif containing 17
	148281	SYT6, sytVI; synaptotagmin 6
	157378	TMEM65; transmembrane protein 65
	10867	TSPAN9, NET-5, NET5, PP1057; tetraspanin 9
	121129	OR2AP1, OR2AP1P; olfactory receptor family 2 subfamily AP member 1
	55661	DDX27, DRS1, Drs1p, HSPC259, PP3241, RHLP, dJ686N3.1; DEAD-box helicase 27
	23432	GPR161, RE2; G protein-coupled receptor 161
	440345	NPIPB4, 61E3.4; nuclear pore complex interacting protein family member B4
	115677	NOSTRIN, DaIP2; nitric oxide synthase trafficking
	2742	GLRA2, GLR; glycine receptor alpha 2
	158584	FAAH2, AMDD; fatty acid amide hydrolase 2
	145645	TERB2, C15orf43; telomere repeat binding bouquet formation protein 2
	11107	PRDM5, BCS2, PFM2; PR/SET domain 5
	497190	CLEC18B, MRCL2; C-type lectin domain family 18 member B
	53919	SLCO1C1, OATP-F, OATP1, OATP14, OATP1C1, OATPF, OATPRP5, SLC21A14; solute carrier organic anion transporter family member 1C1
	80739	MPIG6B, C6orf25, G6b, G6b-B, NG31, THAMY; megakaryocyte and platelet inhibitory receptor G6b
	26211	OR2F1, 7M1-2, OLF3, OR14-60, OR2F3, OR2F3P, OR2F4, OR2F5, OR7-139, OR7-140; olfactory receptor family 2 subfamily F member 1
	81696	OR5V1, 6M1-21, hs6M1-21; olfactory receptor family 5 subfamily V member 1
	26529	OR12D2, DJ994E9.8, HS6M1-20; olfactory receptor family 12 subfamily D member 2
	222658	KCTD20, C6orf69, dJ108K11.3; potassium channel tetramerization domain containing 20
	80059	LRRTM4; leucine rich repeat transmembrane neuronal 4
	3250	HPR, A-259H10.2, HP; haptoglobin-related protein
	3906	LALBA, LYZG; lactalbumin alpha
	100499483	CCDC180, C9orf174, CFAP76, FAP76, KIAA1529; coiled-coil domain containing 180
	375316	RBM44; RNA binding motif protein 44
	8814	CDKL1, KKIALRE, P42; cyclin dependent kinase like 1
	284532	OR14A16, OR5AT1; olfactory receptor family 14 subfamily A member 16
	56832	IFNK, IFNT1, INFE1; interferon kappa
	390892	OR7A10, BC85395_3, OR19-18; olfactory receptor family 7 subfamily A member 10
	152586	MGAT4D, GnT1IP; MGAT4 family member D
	442191	OR14J1, OR5U1, OR6-25, bA150A6.4, hs6M1-28; olfactory receptor family 14 subfamily J member 1
	8825	LIN7A, LIN-7A, LIN7, MALS-1, MALS1, TIP-33, VELI1; lin-7 homolog A, crumbs cell polarity complex component
	56981	PRDM11, PFM8; PR/SET domain 11
	5837	PYGM, GSD5; glycogen phosphorylase, muscle associated
	5125	PCSK5, PC5, PC6, PC6A, SPC6; proprotein convertase subtilisin/kexin type 5
	1477	CSTF1, CstF-50, CstFp50; cleavage stimulation factor subunit 1
	126231	ZNF573; zinc finger protein 573
	8228	PNPLA4, DXS1283E, GS2, iPLA2eta; patatin like phospholipase domain containing 4
	26707	OR2J2, OR6-19, OR6-8, OR6.3.8, ORL684, dJ80I19.4, hs6M1-6; olfactory receptor family 2 subfamily J member 2
	4889	NPY5R, NPY5-R, NPYR5, NPYY5-R; neuropeptide Y receptor Y5
	91392	ZNF502; zinc finger protein 502
	150165	XKR3, XRG3, XTES; XK related 3
	57758	SCUBE2, CEGB1, CEGF1, CEGP1, scube/You; signal peptide, CUB domain and EGF like domain containing 2
	55709	KBTBD4, BKLHD4, HSPC252; kelch repeat and BTB domain containing 4
	89778	SERPINB11, EPIPIN, SERPIN11; serpin family B member 11
	64928	MRPL14, L14mt, L32mt, MRP-L14, MRP-L32, MRPL32, RMPL32, RPML32; mitochondrial ribosomal protein L14
	162967	ZNF320, ZFPL; zinc finger protein 320
	118491	CFAP70, SPGF41, TTC18; cilia and flagella associated protein 70
	128338	DRAM2, CORD21, PRO180, TMEM77, WWFQ154; DNA damage regulated autophagy modulator 2
	120224	TMEM45B; transmembrane protein 45B
	54930	HAUS4, C14orf94; HAUS augmin like complex subunit 4
	166379	BBS12, C4orf24; Bardet-Biedl syndrome 12
	4168	MCF2, ARHGEF21, DBL; MCF.2 cell line derived transforming sequence
	401427	OR2A7, HSDJ0798C17, OR2A21; olfactory receptor family 2 subfamily A member 7
	114784	CSMD2, dJ1007G16.1, dJ1007G16.2, dJ947L8.1; CUB and Sushi multiple domains 2
	18	ABAT, GABA-AT, GABAT, NPD009; 4-aminobutyrate aminotransferase
	84527	ZNF559, NBLA00121; zinc finger protein 559
	79785	RERGL; RERG like
	3355	HTR1F, 5-HT-1F, 5-HT1F, 5HT6, HTR1EL, MR77; 5-hydroxytryptamine receptor 1F
	51000	SLC35B3, C6orf196, CGI-19, PAPST2; solute carrier family 35 member B3
	64699	TMPRSS3, DFNB10, DFNB8, ECHOS1, TADG12; transmembrane serine protease 3
	9917	FAM20B, gxk1; FAM20B glycosaminoglycan xylosylkinase
	2841	GPR18; G protein-coupled receptor 18
	106821730	BUB1B-PAK6, PAK-5, PAK-6, PAK5, PAK6; BUB1B-PAK6 readthrough
	10886	NPFFR2, GPR74, HLWAR77, NPFF2, NPGPR; neuropeptide FF receptor 2
	79953	SYNDIG1, C20orf39, DSPC2, IFITMD5, TMEM90B; synapse differentiation inducing 1
	5288	PIK3C2G, PI3K-C2-gamma, PI3K-C2GAMMA; phosphatidylinositol-4-phosphate 3-kinase catalytic subunit type 2 gamma
	6847	SYCP1, CT8, HOM-TES-14, SCP-1, SCP1; synaptonemal complex protein 1
	127495	LRRC39; leucine rich repeat containing 39
	9796	PHYHIP, DYRK1AP3, PAHX-AP, PAHXAP1; phytanoyl-CoA 2-hydroxylase interacting protein
	3790	KCNS3, KV9.3; potassium voltage-gated channel modifier subfamily S member 3
	3761	KCNJ4, HIR, HIRK2, HRK1, IRK-3, IRK3, Kir2.3; potassium inwardly rectifying channel subfamily J member 4
	114789	SLC25A25, MCSC, PCSCL, SCAMC-2, SCAMC2; solute carrier family 25 member 25
	162966	ZNF600, KR-ZNF1; zinc finger protein 600
	199223	TTC21A, IFT139A, SPGF37, STI2; tetratricopeptide repeat domain 21A
	54957	TXNL4B, DLP, Dim2; thioredoxin like 4B
	140836	BANF2, BAF-L, BAF2, BAFL, C20orf179; BANF family member 2
	84287	ZDHHC16, APH2, DHHC-16; zinc finger DHHC-type palmitoyltransferase 16
	100528020	FAM187A; family with sequence similarity 187 member A
	883	KYAT1, CCBL1, GTK, KAT1, KATI; kynurenine aminotransferase 1
	8706	B3GALNT1, B3GALT3, GLCT3, GLOB, Gb4Cer, P, P1, beta3Gal-T3, galT3; beta-1,3-N-acetylgalactosaminyltransferase 1 (globoside blood group)
	388963	C2orf81, hCG40743; chromosome 2 open reading frame 81
	118427	OLFM3, NOE3, NOELIN3, OPTIMEDIN; olfactomedin 3
	144568	A2ML1, CPAMD9, OMS, p170; alpha-2-macroglobulin like 1
	4648	MYO7B; myosin VIIB
	81034	SLC25A32, GLYB, MFT, MFTC, RREI; solute carrier family 25 member 32
	254786	OR6C3, OST709; olfactory receptor family 6 subfamily C member 3
	442194	OR10C1, OR10C1P, OR10C2, OR6-31, hs6M1-17; olfactory receptor family 10 subfamily C member 1
	1347	COX7A2, COX7AL, COX7AL1, COXVIIAL, COXVIIa-L, VIIAL; cytochrome c oxidase subunit 7A2
	283694	OR4N4, OR15-1, OR15-5; olfactory receptor family 4 subfamily N member 4
	23266	ADGRL2, CIRL2, CL2, LEC1, LPHH1, LPHN2; adhesion G protein-coupled receptor L2
	441459	ANKRD18B, bA255A11.3, bA255A11.5; ankyrin repeat domain 18B
	284958	NT5DC4; 5'-nucleotidase domain containing 4
	441308	OR4F21, OR4F21P; olfactory receptor family 4 subfamily F member 21
	343070	PRAMEF9; PRAME family member 9
	729759	OR4F29, OR7-21; olfactory receptor family 4 subfamily F member 29
	347549	CENPVL3, CENPVP3; centromere protein V like 3
	127707	KLHDC7A; kelch domain containing 7A
	26538	OR10H2; olfactory receptor family 10 subfamily H member 2
	23114	NFASC, NEDCPMD, NF, NRCAML; neurofascin
	84896	ATAD1, AFDC1, FNP001, HKPX4, Msp1, THORASE, hATAD1; ATPase family AAA domain containing 1
	23166	STAB1, CLEVER-1, FEEL-1, FEEL1, FELE-1, FEX1, SCARH2, STAB-1; stabilin 1
	57157	PHTF2; putative homeodomain transcription factor 2
	2857	GPR34, LYPSR1; G protein-coupled receptor 34
	3346	HTN1, HIS1; histatin 1
	3347	HTN3, HIS2, HTN2, HTN5, PB; histatin 3
	127534	GJB4, CX30.3, EKV, EKVP2; gap junction protein beta 4
	8909	ENDOU, P11, PP11, PRSS26; endonuclease, poly(U) specific
	56477	CCL28, CCK1, MEC, SCYA28; C-C motif chemokine ligand 28
	910	CD1B, CD1, CD1A, R1; CD1b molecule
	922	CD5L, AIM, API6, CT-2, PRO229, SP-ALPHA, Spalpha, hAIM; CD5 molecule like
	9934	P2RY14, BPR105, GPR105, P2Y14; purinergic receptor P2Y14
	7479	WNT8B; Wnt family member 8B
	7258	TSPY1, CT78, DYS14, TSPY, pJA923; testis specific protein Y-linked 1
	4122	MAN2A2, MANA2X; mannosidase alpha class 2A member 2
	312	ANXA13, ANX13, ISA; annexin A13
	64284	RAB17; RAB17, member RAS oncogene family
	57488	ESYT2, CHR2SYT, E-Syt2, FAM62B; extended synaptotagmin 2
	10999	SLC27A4, ACSVL4, FATP4, IPS; solute carrier family 27 member 4
	26261	FBXO24, FBX24; F-box protein 24
	26090	ABHD12, ABHD12A, BEM46L2, C20orf22, PHARC, dJ965G21.2, hABHD12; abhydrolase domain containing 12, lysophospholipase
	50833	TAS2R16, BGLPT, T2R16; taste 2 receptor member 16
	2710	GK, GK1, GKD; glycerol kinase
	51734	MSRB1, HSPC270, SELENOR, SELENOX, SELR, SELX, SEPX1, SepR; methionine sulfoxide reductase B1
	1734	DIO2, 5DII, D2, DIOII, SELENOY, SelY, TXDI2; iodothyronine deiodinase 2
	1830	DSG3, ABOLM, CDHF6, PVA; desmoglein 3
	59084	ENPP5, NPP-5, NPP5; ectonucleotide pyrophosphatase/phosphodiesterase family member 5
	50863	NTM, CEPU-1, HNT, IGLON2, NTRI; neurotrimin
	2155	F7, SPCA; coagulation factor VII
	11240	PADI2, PAD-H19, PAD2, PDI2; peptidyl arginine deiminase 2
	81569	ACTL8, CT57; actin like 8
	913	CD1E, CD1A, R2; CD1e molecule
	6375	XCL1, ATAC, LPTN, LTN, SCM-1, SCM-1a, SCM1, SCM1A, SCYC1; X-C motif chemokine ligand 1
	7434	VIPR2, C16DUPq36.3, DUP7q36.3, PACAP-R-3, PACAP-R3, VIP-R-2, VPAC2, VPAC2R, VPCAP2R; vasoactive intestinal peptide receptor 2
	64816	CYP3A43; cytochrome P450 family 3 subfamily A member 43
	55520	ELAC1, D29; elaC ribonuclease Z 1
	51719	CAB39, CGI-66, MO25; calcium binding protein 39
	5724	PTAFR, PAFR; platelet activating factor receptor
	26292	MYCBP, AMY-1; MYC binding protein
	2921	CXCL3, CINC-2b, GRO3, GROg, MIP-2b, MIP2B, SCYB3; C-X-C motif chemokine ligand 3
	55801	IL26, AK155, IL-26; interleukin 26
	84270	CARD19, BinCARD, C9orf89; caspase recruitment domain family member 19
	9635	CLCA2, CACC, CACC3, CLCRG2, CaCC-3; chloride channel accessory 2
	3712	IVD, ACAD2, IVDH; isovaleryl-CoA dehydrogenase
	64087	MCCC2, MCCB, MCCCbeta; methylcrotonyl-CoA carboxylase subunit 2
	5881	RAC3; Rac family small GTPase 3
	9245	GCNT3, C2/4GnT, C24GNT, C2GNT2, C2GNTM, GNTM; glucosaminyl (N-acetyl) transferase 3, mucin type
[truncated: 11,589 more rows]
